# Supplementary material for: RNA Binding Protein Vigilin Collaborates with miRNAs To Regulate Gene Expression for Caenorhabditis elegans Larval Development
Source: G3 (Bethesda). 2017 Jun 2;7(8):2511–8. doi: 10.1534/g3.117.043414 (PMC5555458; doi:10.1534/g3.117.043414)
Supplement: Supplementary file 2 [file 2511TableS1.xlsx]

## Sheet: Sheet1
Strain	Genotype
N2	WT
MH4488	ain-2 (tm2432)
NL2099	rrf-3(pk1426)
MH4491	ain-2(tm2432); rrf-3(pk1426)
MH5004	unc-119 (ed3); vgln-1 (kuIs104)
MH5131	vgln-1 (kuIs104); ain-2(tm2432)/hT2
MH5062	vgln-1 (kuIs104); kuIs102[Pvgln-1::vgln-1::gfp]
MH5064	vgln-1 (kuIs104); kuIs102[Pvgln-1::gfp]
MH4920	unc-119 (ed3); kuIs102[Pvgln-1::vgln-1::gfp]
MH4922	unc-119 (ed3); kuIs102[Pvgln-1::gfp]
MH5307	rrf-3 (pk1426); Is[ajm-1::gfp]
MH4467	rrf-3 (pk1426); fgEX11[Perm-1::erm-1::gfp, rol-6]
CB1370	daf-2 (e1370)
CU8018	mir-34 (gk437)
DR721	lin-4(e912) II.
MH 4379	mir-80
MH4360	mir-253(nDf64)
MH4364	fer-15(b26); ain-1(tm3681)
MH4368	mir-58(n4640)
MH4379	mir-80(nDf53)
MT12945	mir-52(n4100) IV.
MT12954	mir-1(n4101) I.
MT12958	mir-87(n4104) V.
MT12969	mir-259(n4106) V.
MT12989	mir-53(n4113) IV.
MT12993	mir-71(n4115) I.
MT12999	mir-85(n4117) II.
MT13015	mir-72(n4130) II.
MT13016	nDf52 III.
MT13078	mir-73&mir-74(nDf47) X.
MT13292	mir-124(n4255) IV.
MT13372	nDf49 II.
MT13433	mir-45(n4280) II.
MT13650	lin-58(n4097) V.
MT13651	mir-84(n4037) X.
MT13652	lin-58(n4097) V; mir-84(n4037) X.
MT13653	mir-237(n4296) X.
MT13897	mir-241(n4316) V.
MT13949	mir-80(nDf53) III.
MT13954	mir-81&mir-82(nDf54) X.
MT14091	mir-79(n4126) I.
MT14118	mir-241(n4315) V; mir-84(n4037) X.
MT14119	nDf50 II.
MT14347	mir-273(n4438) II.
MT14446	mir-228(n4382) IV.
MT14449	mir-232(nDf56) IV.
MT14450	mir-51(n4473) IV.
MT14451	mir-76(n4474) III.
MT14452	mir-46(n4475) III.
MT14525	mir-254(n4470) X.
MT14588	mir-234(n4520) II.
MT14661	mir-265(n4534) IV.
MT14662	mir-230(n4535) X.
MT14673	mir-359(n4540) X.
MT14682	mir-257(n4548) V.
MT14767	mir-54&mir-55(nDf58) X.
MT14768	mir-231(n4571) III.
MT14875	nDf59 V.
MT14876	mir-261(n4594) II.
MT14878	mir-270(n4595) IV.
MT14919	mir-260(n4601) II.
MT14935	mir-59(n4604) IV.
MT14936	mir-242(n4605) IV.
MT14993	mir-46(n4475) III; mir-47(gk167) X.
MT15018	mir-360(n4635) X.
MT15019	nDf60 V.
MT15020	mir-246(n4636) IV.
MT15021	mir-78(n4637) IV.
MT15022	mir-83(n4638) IV.
MT15023	mir-268(n4639) V.
MT15024	mir-58.1(n4640) IV.
MT15312	nDf62 X.
mt15454	mir-243(n4759) IV.
MT15517	mir-233(n4761) X.
MT15767	mir-258.2(n4797) X.
MT15873	mir-240(n4541) X.
MT15982	mir-67(n4899) III.
MT16308	mir-252(n4570) II.
MT16309	mir-247&mir-797(n4505) X.
MT16310	mir-269(n4641) IV.
MT16311	mir-77(n4286) II.
MT16316	mir-355(n4618) II.
MT16335	mir-251(n4606) X.
MT16336	mir-86(n4607) III.
MT16337	mir-245(n4798) I.
MT16471	mir-60(n4947) II.
MT16494	mir-229&mir-64&mir-65&mir-66(nDf63) III.
MT16696	mir-244(n4367) I.
MT16848	mir-249(n4983) X.
MT17136	nDf67 IV; nDf58 X.
MT17137	mir-51(n4473) IV; nDf58 X.
MT17445	mir-62(n4539) X.
MT17676	mir-45(n4280) II; nDf59 V; mir-247&mir-797(n4505) X.
MT17997	mir-235(n4504) I.
MT18037	mir-75(n4472) X.
OH2535	lsy-6(ot71) V.
VC328	mir-47(gk167) X.
VC347	mir-57(gk175) II.
VC495	mir-2(gk259) I.
VC514	mir-35(gk262) II.
VT1289	mir-63(n4568) X.
VT1361	mir-2(n4108) I.
VT1362	mir-70(n4109) V.
MH5341	vgln-1 (kuIs104); miR-52 (n4100)/nT1
MH5363	vgln-1 (kuIs104); miR-83 (n4638)/nT1
MH5372	vgln-1 (kuIs104); lsy-6 (ot71)/nT1
MH5364	vgln-1 (kuIs104); miR-265 (n4534)/nT1
MH5373	vgln-1 (kuIs104); miR-70 (n4109)/nT1
MH5368	vgln-1 (kuIs104); miR-254 (n4470)/dpy-8 (e130) unc-9 (e101)
MT15563	mir-80(nDf53); mir-58(n4640); mir-81-82(nDf54 )
MT17446	mir-53(n4113); mir-52(n4114); mir-54-56(nDf58)
MT17431	mir-42-44(nDf49); mir-61&mir-250(nDf59); mir-247&mir-797(n4505)
MT17848	mir-2(n4108); mir-42-44(nDf49); mir-61&mir-250(nDf59); mir-247&mir-797(n4505)
MT12990	mir-52(n4114) IV.
