# Supplementary material for: RNA Binding Protein Vigilin Collaborates with miRNAs To Regulate Gene Expression for Caenorhabditis elegans Larval Development
Source: G3 (Bethesda). 2017 Jun 2;7(8):2511–8. doi: 10.1534/g3.117.043414 (PMC5555458; doi:10.1534/g3.117.043414)
Supplement: Supplementary file 3 [file 2511TableS2.xlsx]

## Sheet: Sheet1
Strain	Genotype	N (On Vector RNAi)	%L1 on Vector RNAi	Standard Error of Proportion (Vector RNAi)	N (on vgln-1 RNAi)	% L1 on vgln-1 RNAi	Standard Error of Proportion (vgln-1 RNAi)	P-Value (N2 %L1 vs Experimental %L1)	P-Value (Control %L1 vs. Experimental %L1)
N2	Wild Type	2090	0.00956938	0.00212952	1563	0.0441459	0.00519591	1	2.37747e-11
MH4429	ain-2(tm2432) I	1721	0.0220802	0.00354211	1045	0.925359	0.00812992	0	0
MT17676	miR-45(n4280) II; nDf59 V; miR-247(n4505) X.	356	0.0674	0.013	168	0.9	0.0474342	4.53257e-141	3.14402e-84
MT17136	nDf67 IV; nDf58 X.	216	0.02857	0.011	36	0.722222	0.0746505	6.11952e-26	9.92864e-22
MT14935	miR-59(n4604) IV.	346	0.00867052	0.00498418	218	0.509174	0.0338586	1.25787e-66	1.86219e-51
MT15022	miR-83(n4638) IV.	301	0.00996678	0.00572557	332	0.451807	0.0273133	2.19368e-74	9.66397e-47
MT14525	miR-254(n4470) X.	662	0.0256798	0.00614777	127	0.433071	0.0439685	1.07703e-33	3.6781e-34
VT1362	miR-70(n4109) V.	343	0.0291545	0.00908408	130	0.384615	0.0749329	2.36765e-28	2.26863e-22
OH2535	lsy-6(ot71) V.	66	0	0	42	0.380952	0.0426692	5.11775e-11	3.27134e-08
MT14875	nDf59 V.	227	0.0132159	0.00757959	141	0.333333	0.0396994	6.0029e-24	6.77273e-19
MT14661	miR-265(n4534) IV.	221	0.0135747	0.00778396	98	0.316327	0.0469763	1.92068e-16	7.80339e-15
MT12945	miR-52(n4100) IV.	265	0.0113208	0.00649894	134	0.30597	0.0398085	5.63498e-20	1.82203e-18
MT17137	miR-51(n4473) IV; nDf58 X.	294	0.068	0.01468	79	0.303797	0.0517424	5.97783e-13	1.7358e-07
MT13433	miR-45(n4280) II.	37	0	0	90	0.233333	0.0445831	2.42519e-09	0.000431563
MH4368	miR-58(n4640)	252	0.0238095	0.00960378	129	0.224806	0.0367548	1.49791e-11	5.28185e-10
VT1361	miR-2(n4108) I.	169	0.0118343	0.00831846	72	0.194444	0.0466422	6.93315e-06	1.19375e-06
MT13015	miR-72(n4130) II.	379	0.0343008	0.00934875	310	0.187097	0.0274589	1.00393e-15	4.39684e-11
MT13652	lin-58(n4097) V; miR-84(n4037) X.	298	0.0167785	0.00744037	95	0.178947	0.0393266	2.9276e-06	8.97518e-08
MT14451	miR-76(n4474) III.	433	0.00692841	0.00398624	381	0.178478	0.0221499	1.63296e-16	1.52099e-20
MT16311	miR-77(n4286) II.	362	0.00828729	0.0047648	185	0.167568	0.0196173	5.96443e-09	9.02569e-13
MT14936	miR-242(n4605) IV.	311	0.0450161	0.0117571	244	0.147541	0.0201027	1.59793e-08	3.79094e-05
MT15018	miR-360(n4635) X.	339	0.00884956	0.00508664	160	0.14375	0.0227038	4.07023e-06	1.36298e-09
MT14452	miR-46(n4475) III.	393	0.0254453	0.00794348	182	0.142857	0.0259383	1.37115e-06	2.83935e-07
MT13949	miR-80(nDf53) III.	91	0.010989	0.0109285	37	0.135135	0.027736	0.0252748	0.00774233
MT15873	miR-240(n4541) X.	283	0.00353357	0.00352732	256	0.117188	0.0562027	1.73973e-05	2.29541e-09
MT15454	miR-243(n4759) IV.	118	0.0254237	0.0144906	135	0.111111	0.0225978	0.00262971	0.012255
MT12999	miR-85(n4117) II.	299	0.0167224	0.0074157	232	0.103448	0.0199943	0.000636022	2.12404e-05
MT16471	miR-60(n4947) II.	110	0.0272727	0.0155297	178	0.101124	0.0244093	0.00288804	0.019651
MT13954	miR-81&miR-82(nDf54) X.	402	0.0248756	0.00776791	10	0.1	0.0315919	0.366537	0.239412
MT14673	miR-359(n4540) X.	195	0.00512821	0.00511504	299	0.0936455	0.027048	0.000964828	7.03674e-06
MT14876	miR-261(n4594) II.	268	0.011194	0.0064266	281	0.0925267	0.0172861	0.00178035	1.08421e-05
VT1289	miR-63(n4568) X.	258	0.00387597	0.00386845	134	0.0895522	0.0948683	0.0310027	1.66213e-05
VC328	miR-47(gk167) X.	94	0.0212766	0.0148839	80	0.0875	0.0140694	0.0925627	0.0821272
MT13897	miR-241(n4316) V.	62	0.016129	0.0159984	130	0.0846154	0.0340556	0.0495184	0.107456
MT18037	miR-75(n4472) X.	206	0.0097	0.0068	179	0.0837989	0.0168483	0.0260924	0.000641965
MT12954	miR-1(n4101) I.	109	0	0	63	0.0793651	0.0246668	0.204969	0.0059415
MT12989	miR-53(n4113) IV.	276	0.0615942	0.0144714	506	0.0790514	0.0154169	0.0039258	0.392228
MH4364	fer-15(b26); ain-1(tm3681)	285	0.0105263	0.0060453	141	0.0780142	0.022586	0.0914845	0.000526196
MT13292	miR-124(n4255) IV.	389	0.00771208	0.00443537	244	0.0778689	0.0207104	0.035679	3.71334e-06
MT14347	miR-273(n4438) II.	220	0.0136364	0.00781909	355	0.0760563	0.0113304	0.0208975	0.000760904
MT15023	miR-268(n4639) V.	256	0.0195312	0.00864892	213	0.0751174	0.0174537	0.0581673	0.00582822
MT14588	miR-234(n4520) II.	272	0.0147059	0.00729868	537	0.0744879	0.0174321	0.00912184	0.000214574
MT13016	nDf52 III.	319	0.00940439	0.00540403	316	0.0727848	0.0180602	0.0439188	3.30234e-05
MT12958	miR-87(n4104) V.	354	0.00564972	0.00398365	221	0.0723982	0.0171547	0.0887498	1.05326e-05
MT14993	miR-46(n4475) III; miR-47(gk167) X.	272	0.0183824	0.00814493	280	0.0714286	0.0155396	0.0673573	0.00340141
MT14878	miR-270(n4595) IV.	452	0.00884956	0.00440516	245	0.0693878	0.0146139	0.104138	1.7193e-05
MT13650	lin-58(n4097) V.	240	0	0	161	0.068323	0.0119949	0.167579	3.53911e-05
MT16494	miR-229&miR-64&miR-65&miR-66(nDf63) III.	10	0.1	0.0948683	207	0.0676329	0	0.158559	0.519139
MT16337	miR-245(n4798) I.	301	0.00996678	0.00572557	89	0.0674157	0.0153909	0.29115	0.0056245
MT16335	miR-251(n4606) X.	316	0.00949367	0.00545509	180	0.0666667	0.0162346	0.188035	0.00058664
MT17997	miR-235(n4504) I.	206	0.00970874	0.00683171	15	0.0666667	0.019884	0.495263	0.190919
MT14682	miR-257(n4548) V.	107	0.00934579	0.00930202	249	0.064257	0.0265785	0.194277	0.0280752
MT13372	nDf49 II.	217	0.0138249	0.00792644	265	0.0603774	0.0172064	0.267754	0.00909293
MT14768	miR-231(n4571) III.	525	0.0247619	0.00678215	170	0.0588235	0.0202237	0.338241	0.0452892
MT15982	miR-67(n4899) III.	369	0.0162602	0.00658399	187	0.0588235	0.0119757	0.353963	0.00858471
MT14449	miR-232(nDf56) IV.	223	0.0134529	0.00771462	86	0.0581395	0.012748	0.587043	0.0406057
MT15019	nDf60 V.	288	0.0208333	0.00841611	332	0.0572289	0.0151636	0.314448	0.0241246
MT12993	miR-71(n4115) I.	323	0.00619195	0.00436479	318	0.0566038	0.0146316	0.378297	0.000163259
MT15024	miR-58.1(n4640) IV.	209	0.00956938	0.00673412	197	0.0558376	0.0252336	0.466237	0.00971929
MT14919	miR-260(n4601) II.	556	0.0269784	0.00687119	363	0.0550964	0.0136656	0.404206	0.0344435
MT16336	miR-86(n4607) III.	246	0.0121951	0.00699779	583	0.0548885	0.0163589	0.303178	0.00395473
MT12969	miR-259(n4106) V.	458	0.00655022	0.00376936	294	0.0544218	0.0180462	0.446587	5.99653e-05
MT16316	miR-355(n4618) II.	362	0.0083	0.0048	282	0.0531915	0.0644061	0.53374	0.00100896
MT13653	miR-237(n4296) X.	107	0	0	191	0.052356	0.0141685	0.579347	0.015803
MT15312	nDf62 X.	430	0.0186047	0.00651626	172	0.0523256	0.0154864	0.563252	0.0308084
MT15020	miR-246(n4636) IV.	233	0.0128755	0.00738568	213	0.0516432	0.0161172	0.597498	0.0270563
MT14662	miR-230(n4535) X.	384	0.0130208	0.00578506	118	0.0508475	0.0169794	0.645933	0.0242804
MT16308	miR-252(n4570) II.	359	0.0417827	0.0105605	199	0.0502513	0.0110903	0.714983	0.672081
MT16309	miR-247&miR-797(n4505) X.	350	0.00571429	0.00402905	122	0.0491803	0.0129585	0.818145	0.00471305
MT16848	miR-249(n4983) X.	311	0.00643087	0.00453267	82	0.0487805	0.00943296	0.781625	0.0189152
MT15517	miR-233(n4761) X.	223	0.0269058	0.0108355	237	0.0464135	0.0145697	0.865572	0.327081
VC495	miR-2(gk259) I.	387	0.00258398	0.00258064	360	0.0444444	0.0133637	1	7.89472e-05
MT17445	miR-62(n4539) X.	68	0	0	190	0.0421053	0.01323	1	0.114962
CU8018	miR-34 (gk437)	256	0.0117188	0.00672606	168	0.0416667	0.0237879	1	0.0559462
MT15021	miR-78(n4637) IV.	258	0.0736434	0.016261	318	0.0408805	0	0.881094	0.100822
MT15767	miR-258.2(n4797) X.	226	0.0132743	0.0076129	200	0.04	0.0108614	1	0.124128
VC347	miR-57(gk175) II.	233	0.00858369	0.00604348	75	0.04	0.0195778	1	0.0950744
MT16310	miR-269(n4641) IV.	308	0.0649351	0.0140406	280	0.0357143	0.0082296	0.631436	0.133466
MT13651	miR-84(n4037) X.	88	0.0227273	0.0158869	57	0.0350877	0.0138564	1	0.645937
MH4360	miR-253(nDf64)	65	0.0307692	0.0214198	92	0.0326087	0.0243716	0.794474	1
MH4379	miR-80(nDf53)	250	0.012	0.00688651	280	0.0285714	0.011104	0.260059	0.230005
MT14091	miR-79(n4126) I.	174	0.0114943	0.00808082	294	0.0238095	0.0226274	0.146443	0.494774
MT14450	miR-51(n4473) IV.	466	0.0665236	0.0115437	177	0.0225989	0	0.233768	0.0310874
MT14446	miR-228(n4382) IV.	143	0.034965	0.015361	161	0.0186335	0.011171	0.147954	0.481779
MT13078	miR-73&miR-74(nDf47) X.	285	0.0280702	0.00978403	241	0.0165975	0.00889138	0.051044	0.559875
MT14118	miR-241(n4315) V; miR-84(n4037) X.	108	0.0185185	0.0129728	31	0	0.0106574	0.641913	1
MT14767	miR-54&miR-55(nDf58) X.	540	0.037037	0.00812692	86	0	0	0.047048	0.0935734
MT16696	miR-244(n4367) I.	178	0.011236	0.00790026	8	0	0.00995617	1	1
