# Supplementary material for: RNA Binding Protein Vigilin Collaborates with miRNAs To Regulate Gene Expression for Caenorhabditis elegans Larval Development
Source: G3 (Bethesda). 2017 Jun 2;7(8):2511–8. doi: 10.1534/g3.117.043414 (PMC5555458; doi:10.1534/g3.117.043414)
Supplement: Supplementary file 4 [file 2511TableS3.xlsx]

## Sheet: List of Targets (combined)
Enriched Target (DeSeq2)			Exon Enrichment						UTR Enrichment
WormBase Gene ID	Sequence Name	Gene Name	baseMean	log2FoldChange	lfcSE	stat	pvalue	padj	baseMean	log2FoldChange	lfcSE	stat	pvalue	padj
WBGene00020781	T24H7.2		145.823	7.0337	1.70359	4.12876	3.65e-05	0.0248779	5.89193	4.66335	2.9522	1.57962	NA	NA
WBGene00004220	C53C11.3	ptr-5	102.22	8.91531	2.29596	3.88304	0.000103158	0.0359294	77.3528	8.60669	2.38852	3.60335	0.000314136	0.0481607
WBGene00010302	F59A2.2		106.897	8.91015	2.30671	3.86271	0.000112137	0.0359294	#N/A	#N/A	#N/A	#N/A	#N/A	#N/A
WBGene00010435	JC8.2		98.6053	8.86788	2.30055	3.85467	0.000115884	0.0359294	30.2537	7.42619	2.51111	2.95733	0.00310317	0.0997861		Exon specific
WBGene00012059	T26G10.1		105.796	8.9396	2.29718	3.89155	9.96e-05	0.0359294	6.85245	4.78974	2.9374	1.63061	0.102974	NA		UTR specific
WBGene00017301	F09F7.4		101.539	7.22085	1.85901	3.88425	0.000102644	0.0359294	30.4098	7.45572	2.50427	2.9772	0.00290897	0.0997861		In Exon and UTR List
WBGene00016888	C52E12.1		110.253	6.21036	1.65898	3.74347	0.000181496	0.0476147	1.7932	3.39893	3.11167	1.09232	0.274694	NA
WBGene00001453	T06C10.4	flp-10	97.1892	8.68441	2.34543	3.70269	0.000213329	0.052022	95.7529	8.71155	2.40605	3.62068	0.000293832	0.0481607
WBGene00017733	F23C8.4	ubxn-1	83.595	8.62416	2.32933	3.70242	0.000213549	0.052022	24.5281	6.81938	2.63303	2.58994	0.00959923	0.127634
WBGene00008215	C49F8.3		101.753	7.14891	1.93804	3.68874	0.000225369	0.0530082	33.4299	5.25933	2.48199	2.11899	NA	NA
WBGene00018208	F39G3.3		78.3628	8.56343	2.33144	3.67302	0.000239699	0.0536564	68.0574	8.44114	2.40526	3.50945	0.000449032	0.0575723
WBGene00007761	C27B7.4	rad-26	74.2286	8.52003	2.33145	3.6544	0.000257786	0.0549486	9.31878	5.73923	2.75119	2.08609	0.0369707	NA
WBGene00009732	F45G2.4	cope-1	81.5131	6.45221	1.78302	3.6187	0.000296084	0.0560309	12.4943	5.99519	2.73272	2.19386	0.0282456	NA
WBGene00010723	K09E4.6	cpg-7	70.5262	8.44161	2.34164	3.605	0.00031215	0.0560309	20.39	6.6561	2.64446	2.517	0.0118359	0.141166
WBGene00012433	Y11D7A.9		100.118	7.10459	1.96008	3.62463	0.00028937	0.0560309	#N/A	#N/A	#N/A	#N/A	#N/A	#N/A
WBGene00000902	F31F6.5	daf-6	95.0515	6.39022	1.82136	3.5085	0.000450648	0.058606	35.5441	7.20632	2.59858	2.77318	0.0055511	0.108651
WBGene00001058	R11E3.8	dpf-5	60.8303	8.2644	2.35741	3.50572	0.000455375	0.058606	20.8442	6.97514	2.56163	2.72293	0.00647057	0.112012
WBGene00002271	R07B1.10	lec-8	65.7669	8.3337	2.35569	3.53769	0.000403646	0.058606	4.95567	4.73812	2.9177	1.62392	0.104393	NA
WBGene00004747	C25D7.3	sdc-3	64.0561	6.6217	1.87354	3.53433	0.000408815	0.058606	0	#VALUE!	NA	#VALUE!	NA	NA
WBGene00004753	Y106G6H.7	sec-8	70.0203	8.4145	2.34689	3.58539	0.000336581	0.058606	0.0640428	0.828239	3.18521	0.260026	0.794844	NA
WBGene00006590	ZC395.3	toc-1	65.1216	8.29459	2.36346	3.50951	0.000448927	0.058606	56.4947	8.13723	2.44735	3.32492	0.000884442	0.081414
WBGene00011391	T03D8.2	mrps-12	61.622	8.27536	2.35695	3.51104	0.000446352	0.058606	1.85724	3.42169	3.10968	1.10034	0.271185	NA
WBGene00012184	W01F3.1	mnr-1	67.5304	8.31888	2.36469	3.51795	0.00043489	0.058606	11.1527	6.02644	2.70441	2.22837	0.0258557	NA
WBGene00012341	W08D2.5	catp-6	62.3507	8.30068	2.3527	3.52815	0.000418475	0.058606	25.4574	7.20294	2.53799	2.83804	0.00453912	0.106063
WBGene00012407	Y7A5A.1		63.9496	8.32219	2.35256	3.5375	0.000403937	0.058606	0.0640428	0.828239	3.18521	0.260026	0.794844	NA
WBGene00013173	Y53F4B.27		70.5585	8.4001	2.35249	3.57072	0.000355996	0.058606	22.8274	7.08392	2.54879	2.77932	0.00544725	0.107649
WBGene00013263	Y57A10A.23		68.227	8.35304	2.35787	3.54263	0.000396165	0.058606	5.87353	4.57715	2.96748	1.54244	0.122967	NA
WBGene00013746	Y113G7A.5	lgc-55	67.7527	8.36708	2.35247	3.55672	0.000375509	0.058606	2.95206	3.93535	3.04375	1.29293	0.196036	NA
WBGene00016751	C48E7.6		87.4615	5.98105	1.69786	3.5227	0.000427174	0.058606	16.2788	6.27804	2.70179	2.32366	0.0201439	0.189807
WBGene00019166	H06H21.10	tat-2	63.6386	8.31976	2.3522	3.53701	0.000404679	0.058606	5.44363	4.55116	2.96848	1.53316	NA	NA
WBGene00001029	F38A5.13	dnj-11	68.5387	8.301	2.37225	3.49921	0.000466639	0.0589434	5.61126	4.77621	2.92018	1.63559	0.101925	NA
WBGene00001153	R06F6.9	ech-4	61.8775	6.56025	1.89609	3.45988	0.000540412	0.0627762	23.797	6.74046	2.64782	2.54566	0.010907	0.134557
WBGene00002128	C36H8.2	inx-6	68.4069	6.00419	1.75521	3.42079	0.000624402	0.0627762	28.0889	7.34824	2.51775	2.91857	0.00351636	0.103473
WBGene00003414	Y75B8A.26	mrp-8	57.3195	8.1511	2.3755	3.43132	0.000600647	0.0627762	6.67488	5.20886	2.84127	1.83328	0.0667606	NA
WBGene00003518	R107.1	nac-2	59.7487	8.18311	2.37491	3.44565	0.000569695	0.0627762	5.50193	4.94037	2.88235	1.71401	0.0865273	NA
WBGene00006592	R151.5	dpy-31	54.504	8.11729	2.37336	3.42017	0.000625829	0.0627762	29.2049	7.4	2.51121	2.94679	0.00321092	0.0997861
WBGene00008164	C47G2.3		66.1564	6.61348	1.93044	3.4259	0.000612773	0.0627762	15.3286	6.20896	2.71004	2.29109	0.0219581	NA
WBGene00009069	F23A7.4		446.912	5.44729	1.57587	3.4567	0.000546841	0.0627762	28.2999	4.20455	2.16629	1.9409	0.0522704	0.424549
WBGene00010055	F54D5.12		63.9728	8.18386	2.38928	3.42523	0.000614269	0.0627762	0	#VALUE!	NA	#VALUE!	NA	NA
WBGene00013156	Y53F4B.9		57.3901	8.14629	2.37631	3.42813	0.000607762	0.0627762	4.5683	4.21819	3.01856	1.39742	0.162288	NA
WBGene00017969	F32A5.3		55.7061	8.15519	2.36787	3.44411	0.000572941	0.0627762	0.128086	1.34669	3.17623	0.423989	0.671574	NA
WBGene00019154	H04M03.4	glf-1	75.8536	6.76562	1.95231	3.46545	0.000529351	0.0627762	6.85245	4.78974	2.9374	1.63061	0.102974	NA
WBGene00020867	T27F7.2	shc-2	70.8723	8.28618	2.38315	3.47698	0.000507094	0.0627762	48.6843	7.88472	2.48438	3.17372	0.00150499	0.0982347
WBGene00021913	Y55B1BR.3	cec-8	111.877	6.63551	1.93641	3.4267	0.000610957	0.0627762	0	#VALUE!	NA	#VALUE!	NA	NA
WBGene00000001	Y110A7A.10	aap-1	54.5484	6.41	1.88562	3.39942	0.000675295	0.0649223	18.1815	6.79842	2.58443	2.63053	0.00852529	0.125533
WBGene00003768	B0213.5	nlp-30	181.896	7.02835	2.06448	3.40442	0.000663055	0.0649223	144.734	6.82365	2.16259	3.15531	0.00160329	0.0992379
WBGene00020109	R151.6		57.1131	6.45729	1.89964	3.39922	0.000675779	0.0649223	24.4453	5.15083	2.29026	2.24901	0.0245115	0.222776
WBGene00019807	R01B10.5	jamp-1	54.9106	6.41566	1.88976	3.39496	0.000686378	0.0650247	43.4623	7.89954	2.45717	3.21489	0.00130494	0.0964406
WBGene00010732	K10C3.5		51.9702	8.06311	2.37806	3.39062	0.000697346	0.0651238	0.832556	2.8104	3.1333	0.896946	0.369748	NA
WBGene00013189	Y54E2A.4		171.348	5.59174	1.65498	3.37874	0.000728187	0.0651238	84.3758	4.96736	1.83936	2.7006	0.00692154	0.113983
WBGene00015326	C02B10.1	ivd-1	65.274	6.12951	1.81555	3.37612	0.00073516	0.0651238	19.8374	4.34058	2.26065	1.92006	0.0548505	0.442502
WBGene00016810	C50D2.7		53.1566	8.06357	2.3824	3.38464	0.000712725	0.0651238	13.6328	6.23703	2.68318	2.32449	0.0200991	NA
WBGene00022593	ZC328.3		50.7592	8.03977	2.37936	3.37896	0.000727606	0.0651238	19.8501	6.89103	2.57444	2.67671	0.00743486	0.118102
WBGene00016020	C23H3.4	sptl-1	50.5955	8.00697	2.38754	3.35364	0.000797555	0.0697452	2.36958	3.57899	3.09598	1.15601	0.247676	NA
WBGene00010988	R03D7.1	metr-1	57.3797	8.0419	2.40373	3.34559	0.000821072	0.0708928	14.0465	6.11541	2.71979	2.24849	0.0245451	NA
WBGene00020025	R12C12.5		49.5517	7.98288	2.38938	3.34098	0.000834833	0.07118	39.5797	7.74762	2.47865	3.12574	0.00177355	0.0992822
WBGene00013224	Y55D9A.2		63.2805	6.07878	1.8223	3.33577	0.000850641	0.0716324	21.2406	4.62182	2.06377	2.2395	0.0251234	0.226616
WBGene00008664	F10G8.6	nubp-1	47.3335	7.94367	2.39043	3.32311	0.000890203	0.0740496	10.8644	6.08998	2.68262	2.27016	0.0231977	NA
WBGene00000179	ZK525.2	aqp-11	44.8148	7.8777	2.39721	3.2862	0.0010155	0.0783075	0.0640428	0.828239	3.18521	0.260026	0.794844	NA
WBGene00000795	CD4.2	crn-2	44.3926	7.82313	2.41029	3.24572	0.00117155	0.0783075	3.84481	4.33027	2.98432	1.45101	0.146777	NA
WBGene00000818	Y67H2A.6	csn-6	45.7928	7.89994	2.3955	3.29782	0.000974389	0.0783075	15.3853	6.24418	2.7018	2.31112	0.0208264	NA
WBGene00002957	F33A8.1	let-858	47.7005	6.20849	1.9206	3.23259	0.00122675	0.0783075	0.0640428	0.828239	3.18521	0.260026	0.794844	NA
WBGene00003637	C24G6.4	nhr-47	40.8819	7.74172	2.41442	3.20646	0.0013438	0.0783075	19.0814	6.46801	2.67939	2.41399	0.015779	0.163097
WBGene00003957	F23B2.12	pcp-2	48.0166	7.8415	2.42168	3.23804	0.00120354	0.0783075	22.263	7.02252	2.56229	2.74072	0.00613049	0.111401
WBGene00006827	F08C6.7	unc-98	44.763	7.86874	2.39908	3.27989	0.00103846	0.0783075	15.0687	6.25915	2.69606	2.32159	0.0202549	NA
WBGene00007333	C05C10.6	ufd-3	40.5919	7.749	2.41153	3.21331	0.00131216	0.0783075	6.15932	5.06158	2.86753	1.76513	0.0775411	NA
WBGene00007683	C18E9.2		40.4164	7.73249	2.41511	3.20171	0.00136616	0.0783075	24.3402	6.86409	2.62124	2.61864	0.00882801	0.125913
WBGene00007878	C33A11.2		40.2662	7.73433	2.41362	3.20445	0.00135319	0.0783075	8.83168	5.52961	2.79794	1.97631	0.0481197	NA
WBGene00007975	C36B1.8	gls-1	42.7073	7.80071	2.40756	3.24009	0.00119493	0.0783075	8.70671	5.52668	2.79793	1.97527	0.0482375	NA
WBGene00008974	F20D1.2	tbc-1	41.9575	7.75839	2.41618	3.21101	0.00132269	0.0783075	9.77584	5.72884	2.76448	2.0723	0.0382374	NA
WBGene00009448	F35H8.3	zfp-2	40.7516	7.75951	2.40934	3.22059	0.00127927	0.0783075	23.3036	7.11355	2.54467	2.79548	0.00518232	0.107649
WBGene00009771	F46B6.6		45.232	7.88554	2.39712	3.28959	0.00100334	0.0783075	0	#VALUE!	NA	#VALUE!	NA	NA
WBGene00010272	F58G6.1	amph-1	48.8599	6.23596	1.92456	3.2402	0.00119446	0.0783075	9.83736	5.83639	2.73687	2.13251	0.0329653	NA
WBGene00010890	M18.5	ddb-1	47.3791	7.89134	2.4055	3.28054	0.0010361	0.0783075	1.98533	3.46489	3.10591	1.11558	0.264601	NA
WBGene00011051	R06A4.9	pfs-2	84.5885	5.49867	1.67645	3.27994	0.00103828	0.0783075	1.08873	3.0194	3.12642	0.96577	0.334159	NA
WBGene00011302	R166.2		44.0791	7.81406	2.41038	3.24184	0.00118761	0.0783075	13.3939	6.05766	2.727	2.22137	0.0263261	NA
WBGene00011517	T06C12.10	cgt-1	41.4111	7.74863	2.41608	3.20711	0.00134078	0.0783075	1.47298	3.25559	3.11898	1.0438	0.296578	NA
WBGene00012291	W06A7.2		41.5267	7.76858	2.41103	3.22209	0.00127257	0.0783075	18.3178	6.81636	2.57967	2.64234	0.00823351	0.12316
WBGene00012936	Y47D3A.29		87.4189	5.5178	1.72222	3.20388	0.00135587	0.0783075	25.5946	7.025	2.58709	2.7154	0.00661954	0.113073
WBGene00013560	Y75B8A.29	zip-12	42.3663	7.80137	2.40587	3.24264	0.00118427	0.0783075	12.1205	5.57676	2.82834	1.97174	NA	NA
WBGene00013730	Y111B2A.4	sql-1	43.1095	7.78181	2.41448	3.22298	0.00126866	0.0783075	0	#VALUE!	NA	#VALUE!	NA	NA
WBGene00015185	B0432.3	mrpl-41	46.0488	7.80814	2.42089	3.22532	0.00125833	0.0783075	1.85724	3.42169	3.10968	1.10034	0.271185	NA
WBGene00015296	C01F1.1		44.1929	7.85971	2.3992	3.27597	0.001053	0.0783075	2.05161	3.48559	3.1041	1.1229	0.261481	NA
WBGene00015324	C02B8.6		42.1254	7.7885	2.40799	3.23444	0.0012188	0.0783075	34.0607	7.58906	2.49076	3.04688	0.00231226	0.0997861
WBGene00015748	C14A11.2		41.2575	7.76711	2.40961	3.22339	0.00126683	0.0783075	15.5363	6.58727	2.61232	2.52162	0.0116817	NA
WBGene00016323	C32E8.5		43.2971	7.81288	2.40704	3.24584	0.00117104	0.0783075	0	#VALUE!	NA	#VALUE!	NA	NA
WBGene00017283	F09E5.3		43.9337	7.77719	2.42039	3.21319	0.00131269	0.0783075	0.0640428	0.828239	3.18521	0.260026	0.794844	NA
WBGene00017478	F15A8.6		41.8205	7.78599	2.40721	3.23445	0.00121879	0.0783075	2.04937	3.48542	3.10411	1.12284	0.261506	NA
WBGene00018146	F37C4.6		44.6739	7.80661	2.41625	3.23087	0.00123412	0.0783075	17.5507	6.40106	2.68443	2.38452	0.0171016	0.171974
WBGene00020166	T02G5.7		47.0049	6.20784	1.90016	3.26701	0.00108688	0.0783075	6.31573	5.04428	2.87165	1.75658	0.078989	NA
WBGene00020398	T10B11.2		40.8448	7.76272	2.4087	3.22278	0.00126954	0.0783075	12.8923	6.29861	2.65769	2.36996	0.0177901	NA
WBGene00021533	Y42G9A.3		41.866	7.77585	2.41033	3.22605	0.00125512	0.0783075	13.0758	6.38346	2.63637	2.4213	0.0154649	NA
WBGene00045483	F56H1.7	oxy-5	43.4375	7.79287	2.41387	3.22837	0.00124499	0.0783075	1.15277	3.06402	3.12499	0.980491	0.326844	NA
WBGene00001234	C47B2.5	eif-6	39.856	7.71701	2.41651	3.19345	0.00140583	0.0785998	25.2495	7.2169	2.53257	2.84964	0.00437693	0.106063
WBGene00013100	Y51H4A.4	zip-7	98.715	6.3907	1.99936	3.19638	0.00139165	0.0785998	52.5223	5.71831	2.08297	2.74526	0.00604625	0.111401
WBGene00016408	C34E10.5	prmt-5	76.958	5.44968	1.70643	3.19362	0.00140499	0.0785998	46.9821	5.75742	1.93713	2.97214	0.0029573	0.0997861
WBGene00015450	C04F5.8		39.5801	7.70905	2.41664	3.18999	0.00142277	0.0789003	5.3643	4.85823	2.8977	1.67658	0.093625	NA
WBGene00011893	T21C9.6		39.0864	7.70089	2.41635	3.187	0.00143759	0.0790599	0	#VALUE!	NA	#VALUE!	NA	NA
WBGene00016234	C29G2.6		39.9466	7.70631	2.41976	3.18474	0.00144883	0.0790599	11.0093	5.75335	2.77533	2.07303	NA	NA
WBGene00000269	Y73E7A.7	bre-4	38.1743	7.64316	2.42788	3.14808	0.00164347	0.0862909	23.1999	6.81094	2.62667	2.593	0.00951437	0.127634
WBGene00001240	F11E6.5	elo-2	38.182	7.64916	2.42554	3.15359	0.00161276	0.0862909	9.9326	5.68687	2.77557	2.04891	0.0404714	NA
WBGene00007180	B0457.6		37.2922	7.63817	2.42419	3.15082	0.00162813	0.0862909	24.0758	7.11641	2.55128	2.78935	0.00528135	0.107649
WBGene00010697	K08H10.4	uda-1	37.2131	7.63346	2.42495	3.14788	0.0016446	0.0862909	15.7495	6.61428	2.6079	2.53625	0.0112047	0.136355
WBGene00010910	M106.2		37.8171	7.64204	2.42574	3.15039	0.0016305	0.0862909	0	#VALUE!	NA	#VALUE!	NA	NA
WBGene00017201	F07C4.7	grsp-4	181.072	5.25045	1.67217	3.13989	0.00169009	0.0880006	49.5209	7.68009	2.53975	3.02395	0.00249498	0.0997861
WBGene00016400	C34D4.4		38.4221	7.63004	2.43202	3.13732	0.00170499	0.0881038	39.7079	7.73963	2.4814	3.11905	0.00181435	0.0992822
WBGene00013739	Y111B2A.19	spin-4	37.6055	7.61476	2.4315	3.13171	0.00173793	0.0882231	1.02917	2.97069	3.128	0.949709	0.34226	NA
WBGene00014244	ZK1307.1		40.4638	6.00458	1.91759	3.13131	0.00174026	0.0882231	39.7416	7.79391	2.46686	3.15945	0.00158068	0.0992379
WBGene00016104	C25F6.4	ddr-1	38.1221	7.61772	2.43352	3.13033	0.0017461	0.0882231	#N/A	#N/A	#N/A	#N/A	#N/A	#N/A
WBGene00003062	K09H9.6	lpd-6	37.0846	7.60108	2.43328	3.12379	0.00178536	0.0885146	0	#VALUE!	NA	#VALUE!	NA	NA
WBGene00006874	K12F2.2	vab-8	132.642	5.10718	1.63528	3.12313	0.00178942	0.0885146	35.6025	7.61593	2.49372	3.05404	0.00225781	0.0997861
WBGene00012004	T24H10.6	dyrb-1	36.0535	7.5898	2.43037	3.1229	0.00179079	0.0885146	7.97475	5.40222	2.81565	1.91864	0.0550302	NA
WBGene00003792	F56A3.3	npp-6	35.2131	7.56504	2.43231	3.11023	0.00186941	0.0885503	3.07405	3.74512	3.08166	1.21529	NA	NA
WBGene00020702	T22F7.3		38.3705	7.59616	2.44072	3.11226	0.00185661	0.0885503	3.91569	3.99165	3.05037	1.30858	0.190677	NA
WBGene00020800	T25D10.2	zig-10	46.0467	7.6593	2.45969	3.11392	0.00184618	0.0885503	27.4637	6.89854	2.6315	2.62152	0.00875389	0.12577
WBGene00021636	Y47G6A.6	pcaf-1	39.7719	7.60946	2.44442	3.11299	0.00185204	0.0885503	0	#VALUE!	NA	#VALUE!	NA	NA
WBGene00019868	R04B3.3		35.6553	7.56503	2.43422	3.10779	0.00188493	0.0886697	10.6614	5.76786	2.76543	2.08571	0.0370053	NA
WBGene00016583	C42C1.5	tag-335	36.0892	7.56509	2.43654	3.10485	0.00190374	0.0889413	6.95616	5.19749	2.84717	1.82549	0.0679267	NA
WBGene00012259	W04G3.6	sulp-7	36.193	7.55808	2.43989	3.09772	0.00195018	0.0898798	11.6435	5.90675	2.74445	2.15225	0.0313774	NA
WBGene00015116	B0286.3		36.7736	7.56542	2.44139	3.09882	0.00194295	0.0898798	12.4811	6.299	2.65152	2.37562	0.0175194	NA
WBGene00000419	C02F4.1	ced-5	87.2419	5.05505	1.63827	3.0856	0.00203143	0.0917641	22.1057	6.97884	2.57301	2.71233	0.00668128	0.113073
WBGene00006611	C23H3.7	tre-5	34.0002	7.52008	2.43715	3.0856	0.00203143	0.0917641	1.28086	3.14632	3.12238	1.00767	0.313613	NA
WBGene00011871	T20G5.9		34.7277	7.52792	2.43888	3.08663	0.00202438	0.0917641	0	#VALUE!	NA	#VALUE!	NA	NA
WBGene00007698	C24F3.4	qns-1	40.5121	5.98617	1.94314	3.08067	0.00206539	0.0923449	10.8807	6.07287	2.68851	2.25882	0.0238944	NA
WBGene00009292	F31D4.5		56.3066	7.6709	2.49228	3.07786	0.0020849	0.0923449	#N/A	#N/A	#N/A	#N/A	#N/A	#N/A
WBGene00015203	B0495.2		37.0894	7.53892	2.44905	3.0783	0.00208182	0.0923449	4.24199	4.10952	3.03391	1.35453	0.175568	NA
WBGene00006577	F39H11.2	tlf-1	36.7961	7.52815	2.45123	3.07117	0.00213223	0.0926364	11.7295	5.53643	2.83353	1.9539	NA	NA
WBGene00007812	C29F7.3		34.6561	7.51077	2.44317	3.07419	0.00211077	0.0926364	0.903325	2.86459	3.13149	0.914769	0.360313	NA
WBGene00022613	ZC449.3	sek-3	33.0501	7.49258	2.43879	3.07225	0.00212451	0.0926364	23.6326	7.13547	2.54214	2.80687	0.00500253	0.107649
WBGene00000935	F56D1.7	daz-1	33.395	7.48737	2.44246	3.06551	0.00217299	0.0929701	9.96916	5.64308	2.78644	2.02519	0.0428476	NA
WBGene00007362	C06B3.3	cyp-35C1	40.0867	5.97189	1.94747	3.06648	0.00216597	0.0929701	4.67512	4.33087	3.0005	1.44338	NA	NA
WBGene00021460	Y39G10AR.2	zwl-1	32.9835	7.48108	2.44126	3.06444	0.0021808	0.0929701	11.7624	5.89792	2.74748	2.14667	0.0318196	NA
WBGene00005022	F29F11.1	sqv-4	34.6383	7.48826	2.44971	3.05679	0.00223722	0.0947832	7.98489	5.44273	2.80737	1.93873	0.0525346	NA
WBGene00001838	Y51H1A.5	hda-10	45.6951	6.09391	1.99912	3.0483	0.00230141	0.0951415	0.128086	1.34669	3.17623	0.423989	0.671574	NA
WBGene00001874	T09E8.2	him-17	33.4226	7.4273	2.45963	3.01968	0.00253039	0.0951415	4.96785	4.74783	2.9152	1.62865	0.103388	NA
WBGene00002004	Y53C10A.12	hsf-1	43.6305	5.57631	1.84701	3.01909	0.00253534	0.0951415	13.8685	3.99568	2.15572	1.85353	0.0638069	NA
WBGene00002138	R12E2.5	inx-16	33.0049	7.46107	2.4468	3.04932	0.00229361	0.0951415	8.85606	5.50126	2.80491	1.9613	0.0498442	NA
WBGene00003805	R06F6.5	npp-19	36.784	5.86652	1.93869	3.02602	0.00247796	0.0951415	21.0205	5.13057	2.09968	2.4435	0.0145454	0.157658
WBGene00004150	T16G1.1	pqn-67	30.8825	7.3858	2.45408	3.0096	0.0026159	0.0951415	3.91569	3.99165	3.05037	1.30858	0.190677	NA
WBGene00004404	Y54E10A.14	rom-5	35.5121	7.45333	2.46335	3.02569	0.00248069	0.0951415	6.26066	5.24039	2.82057	1.85792	0.063181	NA
WBGene00004953	F32H2.3	spd-2	31.4056	7.39616	2.45419	3.01369	0.0025809	0.0951415	1.47298	3.25559	3.11898	1.0438	0.296578	NA
WBGene00006481	D1054.15	plrg-1	32.1185	7.43828	2.44735	3.03932	0.00237113	0.0951415	12.8485	5.99342	2.73712	2.18968	0.0285476	NA
WBGene00006635	C25G6.2	tsp-9	32.2247	7.39141	2.46177	3.00248	0.0026779	0.0951415	0	#VALUE!	NA	#VALUE!	NA	NA
WBGene00006950	ZK678.5	wrt-4	36.2298	7.48359	2.45973	3.04244	0.00234665	0.0951415	12.6418	5.62821	2.82179	1.99456	NA	NA
WBGene00007088	B0001.3		30.3793	7.37416	2.45383	3.00516	0.00265444	0.0951415	5.08278	4.4205	2.98869	1.47908	0.139119	NA
WBGene00008492	F01D5.1		32.5852	7.43154	2.45277	3.02986	0.00244666	0.0951415	0	#VALUE!	NA	#VALUE!	NA	NA
WBGene00011807	T16G12.6		37.0252	5.86418	1.95356	3.00179	0.002684	0.0951415	18.4872	4.95178	2.1304	2.32434	0.0201071	0.189807
WBGene00012094	T27E9.2		30.9902	7.39537	2.45232	3.01566	0.00256418	0.0951415	30.9426	7.46358	2.506	2.97828	0.00289872	0.0997861
WBGene00012130	T28F3.4	slc-17.4	34.0903	7.40418	2.46912	2.99872	0.00271117	0.0951415	12.5131	6.16475	2.68908	2.29251	0.0218761	NA
WBGene00012550	Y37D8A.10	hpo-21	35.2269	5.8132	1.93757	3.00025	0.00269756	0.0951415	9.3253	5.66534	2.77362	2.04258	0.041094	NA
WBGene00012704	Y39C12A.1	mlt-3	30.2561	7.36349	2.45635	2.99774	0.00271992	0.0951415	0	#VALUE!	NA	#VALUE!	NA	NA
WBGene00013900	ZC443.5	ugt-18	30.2879	7.37372	2.45372	3.00512	0.00265475	0.0951415	0	#VALUE!	NA	#VALUE!	NA	NA
WBGene00014012	ZK632.3	riok-3	31.1579	7.40769	2.45018	3.02332	0.00250019	0.0951415	1.85724	3.42169	3.10968	1.10034	0.271185	NA
WBGene00016608	C43E11.11	cogc-5	30.5149	7.38078	2.45332	3.00849	0.00262554	0.0951415	7.34894	5.30514	2.83013	1.87452	0.0608584	NA
WBGene00016631	C44B7.11		32.937	7.45044	2.44943	3.04171	0.00235238	0.0951415	7.81011	5.3813	2.81884	1.90904	0.0562563	NA
WBGene00016806	C50D2.2		33.796	7.4457	2.45594	3.03171	0.00243176	0.0951415	9.23261	5.80137	2.73338	2.12242	0.0338028	NA
WBGene00017268	F08F8.2	hmgr-1	31.4099	7.3819	2.45879	3.00225	0.00267991	0.0951415	0.512342	2.43466	3.14634	0.773806	0.439046	NA
WBGene00018033	F35B3.7		32.2034	7.44252	2.44747	3.0409	0.0023587	0.0951415	5.26058	4.81265	2.90519	1.65657	0.0976066	NA
WBGene00019979	R09B5.11		30.2977	7.37281	2.4537	3.00477	0.00265778	0.0951415	4.93452	4.76661	2.91075	1.63759	0.101508	NA
WBGene00021315	Y32H12A.7		31.368	7.39709	2.45427	3.01397	0.00257856	0.0951415	0	#VALUE!	NA	#VALUE!	NA	NA
WBGene00021510	Y41D4A.8	frpr-19	31.5663	7.38702	2.45853	3.00465	0.00265883	0.0951415	#N/A	#N/A	#N/A	#N/A	#N/A	#N/A
WBGene00022124	Y71F9AR.3	supr-1	32.4062	7.45285	2.44581	3.04718	0.00230997	0.0951415	0	#VALUE!	NA	#VALUE!	NA	NA
WBGene00022314	Y77E11A.14		33.2891	7.44086	2.45497	3.03093	0.00243799	0.0951415	13.6411	5.75695	2.80252	2.0542	NA	NA
WBGene00022702	ZK353.7	cutc-1	34.6309	7.45614	2.45761	3.0339	0.00241414	0.0951415	29.1291	7.32656	2.53079	2.89497	0.00379195	0.106063
WBGene00022739	ZK430.1	toe-1	187.541	4.51713	1.49423	3.02304	0.00250247	0.0951415	0	#VALUE!	NA	#VALUE!	NA	NA
WBGene00045145	F10D2.13		35.682	7.48187	2.457	3.04512	0.00232586	0.0951415	#N/A	#N/A	#N/A	#N/A	#N/A	#N/A
WBGene00004464	R12E2.3	rpn-8	30.2701	7.35945	2.45704	2.99525	0.00274219	0.095431	12.3329	6.30414	2.64714	2.38149	0.0172426	NA
WBGene00012804	Y43F4B.7		34.6064	7.39912	2.47302	2.99193	0.00277219	0.0955007	0	#VALUE!	NA	#VALUE!	NA	NA
WBGene00018931	F56B3.7	ugt-52	29.8305	7.35195	2.45649	2.99287	0.00276363	0.0955007	0	#VALUE!	NA	#VALUE!	NA	NA
WBGene00003583	EEED8.8	ndx-6	32.1653	7.37211	2.46612	2.98935	0.00279572	0.0958272	1.60107	3.32081	3.11699	1.06539	0.286699	NA
WBGene00008338	C55A6.9	pafo-1	31.1452	7.35553	2.46351	2.9858	0.00282841	0.095983	6.18156	5.0231	2.87417	1.74767	0.0805212	NA
WBGene00016746	C48B6.10		45.834	7.47781	2.50417	2.98614	0.00282519	0.095983	47.8607	7.57497	2.55879	2.96037	0.00307266	0.0997861
WBGene00020478	T13C2.2		33.2613	7.37591	2.47204	2.98373	0.00284756	0.0961545	0.512342	2.43466	3.14634	0.773806	0.439046	NA
WBGene00001331	F09B9.3	erd-2	29.199	7.32046	2.46029	2.97545	0.0029256	0.0972434	28.4284	7.37355	2.51304	2.93411	0.00334507	0.100073
WBGene00008237	C50F4.14	nstp-10	35.3519	5.80567	1.95196	2.97427	0.00293684	0.0972434	15.4237	4.70771	2.15353	2.18604	0.0288124	NA
WBGene00010442	JC8.12	bus-12	46.7373	7.47012	2.50932	2.97695	0.0029113	0.0972434	0.652614	2.50166	3.14396	0.795703	0.426205	NA
WBGene00018270	F41C3.4		46.2186	5.60317	1.88282	2.97595	0.00292085	0.0972434	50.2693	5.81353	1.96083	2.96483	0.00302846	0.0997861
WBGene00006706	F29B9.6	ubc-9	29.2736	7.31841	2.46209	2.97244	0.00295446	0.0973545	2.19315	3.53758	3.09855	1.14169	0.253583	NA
WBGene00019823	R02D3.5	fnta-1	29.1993	7.31266	2.46303	2.96897	0.002988	0.0979863	19.0371	6.56923	2.65509	2.4742	0.0133533	0.150277
WBGene00014123	ZK863.3	elpc-3	28.9045	7.30527	2.46257	2.96653	0.00301183	0.098269	0	#VALUE!	NA	#VALUE!	NA	NA
WBGene00020721	T23B12.6		32.1614	7.34002	2.47544	2.96514	0.00302544	0.098269	14.1577	6.20845	2.69922	2.30009	0.0214433	NA
WBGene00000075	ZK154.7	adm-4	28.9318	7.27297	2.47118	2.94311	0.0032493	0.0992168	0	#VALUE!	NA	#VALUE!	NA	NA
WBGene00000814	B0025.2	csn-2	28.2255	7.28286	2.46429	2.95536	0.00312305	0.0992168	8.84337	5.59998	2.78261	2.01249	0.044168	NA
WBGene00001743	K06H7.4	grp-1	28.4083	7.24891	2.47407	2.92996	0.00339011	0.0992168	12.4136	6.30429	2.64808	2.3807	0.0172796	NA
WBGene00002240	F58D5.4	ksr-2	28.3655	7.2872	2.46361	2.95794	0.00309701	0.0992168	29.7585	7.42824	2.50732	2.96262	0.00305037	0.0997861
WBGene00003685	Y39B6A.17	nhr-95	35.0109	5.78866	1.95968	2.95387	0.00313812	0.0992168	0	#VALUE!	NA	#VALUE!	NA	NA
WBGene00007332	C05C10.5		28.1074	7.25609	2.47048	2.93712	0.00331276	0.0992168	29.9894	7.41815	2.51196	2.95314	0.00314564	0.0997861
WBGene00007581	C14B1.10	alkb-8	27.9199	7.24619	2.47226	2.931	0.0033787	0.0992168	0	#VALUE!	NA	#VALUE!	NA	NA
WBGene00007965	C36A4.4		28.3602	7.27514	2.4674	2.9485	0.00319315	0.0992168	27.8787	7.33092	2.52145	2.90743	0.00364417	0.105505
WBGene00008320	C54G10.4		29.4758	7.26893	2.47721	2.93433	0.00334272	0.0992168	16.0746	6.31243	2.69226	2.34465	0.0190448	0.1833
WBGene00008656	F10F2.4	lron-5	27.424	7.23509	2.47098	2.92803	0.00341121	0.0992168	0	#VALUE!	NA	#VALUE!	NA	NA
WBGene00009712	F44G4.2		28.6708	7.25271	2.47605	2.92915	0.00339895	0.0992168	11.106	5.87372	2.74667	2.13849	0.0324771	NA
WBGene00010159	F56G4.4		35.1798	7.31931	2.49663	2.93167	0.00337144	0.0992168	0	#VALUE!	NA	#VALUE!	NA	NA
WBGene00011860	T20D3.8		28.2535	7.26267	2.46975	2.94065	0.00327528	0.0992168	0	#VALUE!	NA	#VALUE!	NA	NA
WBGene00012032	T26C5.2		44.0565	7.37966	2.52089	2.92741	0.003418	0.0992168	0	#VALUE!	NA	#VALUE!	NA	NA
WBGene00015507	C06A6.2		30.8153	7.28079	2.48157	2.93395	0.00334682	0.0992168	7.43804	5.31441	2.82835	1.87897	0.060248	NA
WBGene00015524	C06E1.9		27.1691	7.23593	2.46931	2.93034	0.00338588	0.0992168	1.21681	3.10625	3.12364	0.994431	0.320013	NA
WBGene00016171	C27F2.10		27.8847	7.2526	2.46961	2.93675	0.00331677	0.0992168	0.652614	2.50166	3.14396	0.795703	0.426205	NA
WBGene00017683	F21H12.1	rbbp-5	31.4704	7.29596	2.48153	2.9401	0.00328102	0.0992168	0	#VALUE!	NA	#VALUE!	NA	NA
WBGene00018625	F49D11.1	prp-17	28.8345	7.27014	2.47136	2.94176	0.00326357	0.0992168	1.63154	3.28336	3.11813	1.05299	0.292345	NA
WBGene00019836	R02F2.7		27.4381	7.24051	2.47004	2.93133	0.0033751	0.0992168	5.22091	4.4108	2.99117	1.47461	0.140318	NA
WBGene00020096	R144.6		28.2026	7.26124	2.46978	2.94004	0.00328169	0.0992168	0	#VALUE!	NA	#VALUE!	NA	NA
WBGene00020844	T27A10.2		27.8885	7.2687	2.46558	2.94806	0.0031977	0.0992168	10.3388	5.80617	2.75327	2.10883	0.0349594	NA
WBGene00021613	Y47A7.1		28.2661	7.28804	2.46285	2.95918	0.00308456	0.0992168	6.77704	4.82401	2.93077	1.64599	NA	NA
WBGene00022099	Y69A2AR.28		44.1702	7.38025	2.52111	2.92738	0.00341826	0.0992168	22.0395	6.66693	2.65311	2.51287	0.0119753	0.142355
WBGene00022868	ZK1240.3		31.0235	7.31108	2.47462	2.95443	0.00313251	0.0992168	15.0101	5.78348	2.80617	2.06099	0.0393042	NA
WBGene00007384	C06G8.1	swt-3	27.2087	7.22798	2.47152	2.92451	0.00344997	0.099713	20.4623	6.94186	2.5663	2.70501	0.00683032	0.113915
WBGene00007409	C07B5.4		33.0146	5.71554	1.95702	2.92054	0.0034943	0.0998089	8.65032	5.76964	2.73331	2.11086	0.0347842	NA
WBGene00008218	C50B6.2	nasp-2	35.7312	7.30616	2.50302	2.91894	0.00351225	0.0998089	5.86475	4.62384	2.9594	1.56243	0.118188	NA
WBGene00010351	H02I12.1	cbd-1	26.959	7.21382	2.47354	2.91639	0.00354108	0.0998089	7.28247	5.25831	2.83831	1.85262	0.0639369	NA
WBGene00018181	F38E1.9		26.9484	7.21706	2.4725	2.91894	0.00351228	0.0998089	13.1791	6.11874	2.71086	2.25712	0.0240005	NA
WBGene00020820	T26A5.4	algn-1	27.3637	7.21931	2.47534	2.9165	0.00353986	0.0998089	0	#VALUE!	NA	#VALUE!	NA	NA
WBGene00022104	Y71D11A.3		33.351	7.28143	2.49663	2.91651	0.00353977	0.0998089	11.4776	5.85225	2.75572	2.12367	0.0336976	NA
WBGene00000206	F35G12.10	asb-1	26.9097	7.2071	2.47499	2.91197	0.00359152	0.0999186	6.70608	5.12763	2.85914	1.79342	0.0729065	NA
WBGene00001227	R08D7.3	eif-3.D	27.0192	7.20875	2.47586	2.91161	0.00359568	0.0999186	0.128086	1.34669	3.17623	0.423989	0.671574	NA
WBGene00002059	F53A2.6	ife-1	27.4638	7.19806	2.48131	2.90091	0.00372077	0.0999186	12.4272	5.95452	2.74139	2.17208	0.0298497	NA
WBGene00007824	C30H6.7		34.6618	5.76174	1.9833	2.90512	0.00367107	0.0999186	5.35591	4.90443	2.88793	1.69825	0.0894601	NA
WBGene00014250	ZK1307.9		26.8448	7.19425	2.47865	2.90248	0.00370216	0.0999186	0	#VALUE!	NA	#VALUE!	NA	NA
WBGene00016602	C43E11.2	mus-81	26.5948	7.19496	2.47583	2.90608	0.00365993	0.0999186	4.04016	4.08375	3.03694	1.34469	0.178725	NA
WBGene00017981	F32D1.1	figl-1	34.0179	5.7405	1.97863	2.90125	0.00371681	0.0999186	3.32423	2.26073	2.92909	0.771818	0.440222	NA
WBGene00018900	F55G1.4	rod-1	26.8748	7.20236	2.47599	2.90888	0.0036273	0.0999186	0	#VALUE!	NA	#VALUE!	NA	NA
WBGene00019268	H41C03.1		26.6641	7.18863	2.47792	2.90107	0.00371891	0.0999186	5.22091	4.4108	2.99117	1.47461	0.140318	NA
WBGene00019767	M04F3.1	rpa-2	26.928	7.19612	2.47839	2.90354	0.00368965	0.0999186	3.90661	4.06415	3.03889	1.33738	NA	NA
WBGene00021789	Y51H7C.11	nol-6	28.7676	7.2238	2.48424	2.90785	0.00363922	0.0999186	0	#VALUE!	NA	#VALUE!	NA	NA
WBGene00021827	Y54E10A.5	dnc-6	26.3964	7.19196	2.47533	2.90546	0.00366718	0.0999186	21.7512	7.03081	2.55385	2.75303	0.00590471	0.111401
WBGene00003769	B0213.6	nlp-31	73.5903	4.26199	1.74441	2.44322	0.0145568	0.166082	36.3025	7.63341	2.49217	3.06295	0.00219164	0.0997861
WBGene00017448	F14B8.6		99.6627	3.53209	1.64953	2.14127	0.0322525	0.307438	51.7509	8.07668	2.4453	3.30294	0.000956753	0.0837742
WBGene00009478	F36F2.4	syx-7	63.6475	3.41152	1.68919	2.01962	0.0434225	0.390745	34.4985	7.60977	2.48774	3.05891	0.00222141	0.0997861
WBGene00019957	R08E3.1		145.71	3.01728	1.65205	1.82639	0.0677921	0.551802	36.362	7.68612	2.47791	3.10186	0.00192307	0.0992822
WBGene00016235	C29H12.2		97.0914	2.77158	1.65963	1.66999	0.0949206	0.695438	59.2006	8.28277	2.41825	3.42512	0.000614537	0.0689433
WBGene00018729	F53A9.6		72.6953	2.74086	1.65787	1.65324	0.0982817	0.709495	31.5839	7.50002	2.50054	2.99937	0.00270543	0.0997861
WBGene00019282	K01A2.8	mps-2	111.379	2.83972	1.71774	1.65317	0.0982954	0.709495	76.0396	5.68787	1.83179	3.1051	0.00190217	0.0992822
WBGene00000988	F09E10.3	dhs-25	100.638	2.60221	1.68224	1.54687	0.121895	0.803331	58.5792	6.4898	2.00536	3.23623	0.00121119	0.0964406
WBGene00004104	C14C11.8	pqn-13	319.826	2.52071	1.62873	1.54766	0.121705	0.803331	111.516	6.79164	1.97226	3.44358	0.000574058	0.0664796
WBGene00020596	T20B5.3	oga-1	55.2346	2.62068	1.69994	1.54163	0.123164	0.805581	31.4291	7.47383	2.50609	2.98226	0.00286125	0.0997861
WBGene00000367	C54D2.5	cca-1	143.435	2.57076	1.67282	1.53678	0.124346	0.810092	65.188	8.38219	2.41182	3.47547	0.000509964	0.06313
WBGene00016194	C28H8.3		406.995	2.68242	1.77301	1.51292	0.1303	0.836099	90.7192	7.07785	1.96773	3.59695	0.000321966	0.0481607
WBGene00020248	T05C1.1		69.6597	2.61029	1.76976	1.47494	0.140229	0.87272	30.7724	7.42374	2.51666	2.94984	0.00317939	0.0997861
WBGene00011115	R07E5.7		65.0212	2.52375	1.71465	1.47188	0.141054	0.875442	51.8058	5.64645	1.87379	3.01338	0.00258353	0.0997861
WBGene00008402	D2013.2	wdfy-2	46.6427	2.49725	1.73112	1.44256	0.149143	0.892373	35.1069	7.59501	2.49615	3.04269	0.00234472	0.0997861
WBGene00013073	Y51A2D.4	hmit-1.1	101.973	2.43085	1.69371	1.43522	0.151224	0.897469	31.4054	7.41686	2.52171	2.9412	0.0032694	0.0997861
WBGene00016088	C25B8.4	clec-266	424.999	2.46914	1.72673	1.42995	0.152731	0.898086	96.4458	8.70203	2.40929	3.61187	0.000303997	0.0481607
WBGene00006638	T14G10.6	tsp-12	64.6709	2.3761	1.70341	1.39491	0.163043	0.925224	29.8643	7.40468	2.51443	2.94488	0.00323083	0.0997861
WBGene00022166	Y71H2AM.1		70.4464	2.46428	1.83997	1.33931	0.180471	0.966244	55.4029	8.04118	2.46899	3.25687	0.00112647	0.0952015
WBGene00008857	F15D3.7	timm-23	220.892	2.23339	1.69986	1.31387	0.18889	0.981887	78.0229	6.20273	1.84044	3.37024	0.000751025	0.0773609
WBGene00000033	F35A5.3	abu-10	237.763	0.967031	1.74633	0.553749	0.579751	0.999971	39.2389	7.67575	2.49614	3.07505	0.00210467	0.0997861
WBGene00000123	F36A4.7	ama-1	801.492	0.516224	1.33483	0.386733	0.698954	0.999971	65.7916	5.95827	1.87417	3.17915	0.00147705	0.0982347
WBGene00000738	F14H12.1	col-165	2130.17	0.537601	1.41426	0.380129	0.703849	0.999971	93.7993	5.91495	1.90151	3.11066	0.0018667	0.0992822
WBGene00000874	ZK328.1	cyk-3	148.245	2.07053	1.71212	1.20934	0.226534	0.999971	29.0047	7.39966	2.50997	2.94811	0.00319721	0.0997861
WBGene00001076	F54D8.1	dpy-17	5927.53	1.91393	1.55273	1.23262	0.217719	0.999971	119.834	8.50581	2.49286	3.41206	0.000644729	0.0701387
WBGene00001396	T13F2.1	fat-4	47.0874	2.03849	1.76376	1.15577	0.247776	0.999971	34.0191	7.57015	2.49654	3.03226	0.00242732	0.0997861
WBGene00001496	F25H9.5	frm-10	49.8774	2.13227	1.72131	1.23875	0.21544	0.999971	28.4573	7.37924	2.51227	2.93728	0.0033111	0.0998895
WBGene00001996	K01G5.2	hpl-2	49.2962	0.583367	1.77211	0.329194	0.742009	0.999971	29.7116	7.43105	2.50671	2.96446	0.0030321	0.0997861
WBGene00002038	T02C12.1	hum-5	284.613	0.832169	1.74144	0.477863	0.632748	0.999971	59.5163	8.19764	2.44258	3.35614	0.000790389	0.0773609
WBGene00002081	F54G8.3	ina-1	174.647	0.461007	1.67061	0.275951	0.782585	0.999971	44.0158	7.75079	2.49898	3.10158	0.0019249	0.0992822
WBGene00002217	F56E3.3	klp-4	318.635	1.05028	1.77094	0.593066	0.553137	0.999971	44.1693	7.87865	2.46639	3.19441	0.00140117	0.0980094
WBGene00002238	T02G5.9	kars-1	108.538	1.46159	1.61622	0.904326	0.365823	0.999971	35.571	7.58781	2.50008	3.03503	0.00240516	0.0997861
WBGene00003065	T21C9.5	lpd-9	124.35	1.62483	1.70787	0.951376	0.341413	0.999971	68.8143	8.46767	2.40077	3.52706	0.000420198	0.0558708
WBGene00003986	K05B2.5	mct-4	310.626	0.00218054	1.35307	0.00161155	0.998714	0.999971	61.9015	8.33922	2.41264	3.45647	0.000547308	0.0654945
WBGene00004122	F35D11.2	pqn-35	243.527	0.167255	1.35029	0.123867	0.901421	0.999971	32.7846	7.54602	2.49473	3.02479	0.00248808	0.0997861
WBGene00004319	ZK593.4	rbr-2	404.063	0.844274	1.77651	0.475242	0.634614	0.999971	91.3997	7.10714	1.9465	3.65124	0.00026098	0.0481607
WBGene00004439	F52B5.6	rpl-25.2	639.533	-0.167703	1.32086	-0.126965	0.898968	0.999971	66.6101	5.50197	1.85853	2.96039	0.00307248	0.0997861
WBGene00004679	F26F4.10	rars-1	199.02	-0.939531	1.39802	-0.672045	0.501555	0.999971	34.8768	7.63506	2.48326	3.07461	0.00210776	0.0997861
WBGene00004949	K08A8.2	sox-2	192.279	1.85596	1.71586	1.08165	0.279409	0.999971	107.857	8.95732	2.36719	3.78394	0.000154363	0.0461803
WBGene00004995	C28C12.7	spp-10	202.396	0.855636	1.74312	0.490865	0.623522	0.999971	54.4244	8.16038	2.43323	3.35373	0.000797313	0.0773609
WBGene00006497	F10G7.1	tag-151	420.616	-0.457728	1.38244	-0.331101	0.740568	0.999971	53.1523	8.01292	2.46852	3.24604	0.00117024	0.0954811
WBGene00006914	F35H10.4	vha-5	346.836	1.45373	1.3811	1.05259	0.29253	0.999971	31.8456	7.52266	2.49568	3.01428	0.00257592	0.0997861
WBGene00007023	T18H9.6	mdt-27	251.57	-0.228423	1.3523	-0.168914	0.865864	0.999971	95.7852	6.22991	1.71917	3.62378	0.000290327	0.0481607
WBGene00007390	C06H2.6	lmtr-3	66.431	1.51124	1.76577	0.855854	0.392078	0.999971	44.0209	6.12052	2.02364	3.02451	0.00249034	0.0997861
WBGene00008506	F01G10.1	tkt-1	881.613	0.636707	1.33917	0.475447	0.634468	0.999971	30.5803	7.44843	2.50829	2.96952	0.00298262	0.0997861
WBGene00008925	F17H10.1		215.402	0.233443	1.39849	0.166925	0.867429	0.999971	42.2992	7.72858	2.49816	3.09371	0.00197669	0.0992822
WBGene00009122	F25H2.11	tct-1	250.176	1.77625	1.58982	1.11726	0.263882	0.999971	60.34	6.12215	1.89765	3.22617	0.00125457	0.0964406
WBGene00009187	F27D4.1		124.145	1.75168	1.69613	1.03275	0.301721	0.999971	33.7737	7.58988	2.48903	3.04933	0.00229355	0.0997861
WBGene00009259	F29G6.3	hpo-34	926.365	0.351572	1.34482	0.261426	0.793764	0.999971	64.0129	4.97742	1.67902	2.96448	0.00303192	0.0997861
WBGene00009314	F32B4.4		377.246	-0.334594	1.54549	-0.216497	0.828601	0.999971	80.0888	6.93289	1.95253	3.55073	0.000384169	0.0532032
WBGene00009930	F52D10.2		153.335	-0.862793	1.83275	-0.470764	0.63781	0.999971	42.558	7.84418	2.46753	3.17896	0.00147803	0.0982347
WBGene00010047	F54D1.6		642.573	1.73694	1.62889	1.06633	0.286274	0.999971	49.6991	8.07035	2.43851	3.30954	0.000934486	0.0837742
WBGene00010268	F58G1.6	arrd-10	102.434	1.13899	1.71906	0.662568	0.507608	0.999971	33.9575	7.59813	2.48777	3.05419	0.0022567	0.0997861
WBGene00011524	T06D8.3		264.508	-0.0121047	1.38501	-0.00873983	0.993027	0.999971	54.2204	8.16017	2.43252	3.35461	0.000794761	0.0773609
WBGene00011975	T24B1.1		69.7607	2.08809	1.71156	1.21999	0.222468	0.999971	43.2945	7.88714	2.45925	3.20713	0.00134067	0.0964406
WBGene00012015	T25B9.9		194.115	-0.887465	1.38301	-0.641691	0.521074	0.999971	31.706	7.51777	2.49584	3.01213	0.00259424	0.0997861
WBGene00013227	Y56A3A.6		259.561	1.60694	1.59847	1.0053	0.314753	0.999971	48.393	6.29132	1.95964	3.21044	0.0013253	0.0964406
WBGene00013688	Y105E8B.3	riok-2	457.359	1.40144	1.37758	1.01732	0.309002	0.999971	42.6813	7.78626	2.48452	3.13391	0.00172492	0.0992822
WBGene00013859	ZC247.1		2089.05	1.62706	1.42074	1.14522	0.252119	0.999971	121.351	7.42449	1.98338	3.74335	0.000181583	0.0468063
WBGene00015168	B0403.4	pdi-6	288.393	2.0607	1.73297	1.18911	0.234395	0.999971	57.3523	8.15704	2.44518	3.33596	0.00085004	0.0803064
WBGene00015809	C16A3.4		101.337	1.82252	1.72285	1.05785	0.290125	0.999971	31.2389	7.44107	2.51502	2.95865	0.00308992	0.0997861
WBGene00017274	F08F8.9		96.5192	1.92637	1.70497	1.12985	0.258537	0.999971	29.7769	7.39738	2.51593	2.94021	0.00327988	0.0997861
WBGene00017305	F09F7.8	nspb-12	121.396	1.14579	1.62212	0.706356	0.479967	0.999971	30.34	7.45403	2.50426	2.97653	0.00291527	0.0997861
WBGene00017515	F16F9.4		51.4341	0.947738	1.77926	0.532659	0.594269	0.999971	30.5997	7.41235	2.51786	2.94391	0.00324094	0.0997861
WBGene00018008	F33D11.11	vpr-1	91.5986	1.96283	1.56687	1.25271	0.210312	0.999971	54.292	5.9811	1.90414	3.1411	0.00168315	0.0992822
WBGene00018872	F55C12.5		139.768	-0.357653	1.48712	-0.240501	0.809942	0.999971	35.6917	7.65807	2.48198	3.08547	0.00203233	0.0997861
WBGene00018969	F56D3.1		770.609	-0.0895073	1.45022	-0.06172	0.950786	0.999971	45.9887	7.88742	2.47206	3.19063	0.00141964	0.0980094
WBGene00019617	K10C2.1		1813	0.97997	1.34254	0.729939	0.465428	0.999971	36.9318	7.67891	2.48384	3.09155	0.00199118	0.0992822
WBGene00019855	R03H10.2		444.441	-0.00488004	1.55489	-0.00313852	0.997496	0.999971	139.974	7.62681	1.95872	3.89376	9.87e-05	0.044292
WBGene00019911	R06A10.4		60.6212	1.59861	1.74974	0.913627	0.360913	0.999971	32.648	7.5067	2.50449	2.9973	0.00272384	0.0997861
WBGene00020184	T03F1.1	uba-5	74.3509	1.25856	1.75039	0.719017	0.47213	0.999971	31.4025	7.48801	2.50205	2.99275	0.00276474	0.0997861
WBGene00020369	T08H10.1		728.623	1.43351	1.6744	0.856133	0.391924	0.999971	30.5195	7.46076	2.50431	2.97917	0.0028903	0.0997861
WBGene00021073	W07E6.1	nol-1	230.982	-0.234788	1.43519	-0.163593	0.870051	0.999971	39.434	7.73959	2.48001	3.12079	0.00180366	0.0992822
WBGene00021466	Y39G10AR.8		256.255	0.909967	1.33355	0.682364	0.495009	0.999971	37.9596	7.73971	2.47215	3.13076	0.00174354	0.0992822
WBGene00022279	Y74C9A.5	sesn-1	118.411	-1.395	1.83879	-0.758652	0.448061	0.999971	32.4965	7.49273	2.50757	2.98805	0.00280766	0.0997861
WBGene00022401	Y97E10AR.6		87.1378	1.78889	1.72268	1.03844	0.299067	0.999971	46.1887	7.97084	2.45	3.25341	0.0011403	0.0952015
WBGene00044294	C01B10.11		78.091	1.56441	1.74784	0.895052	0.370759	0.999971	38.1731	7.69414	2.48544	3.09569	0.00196355	0.0992822
WBGene00044324	ZK652.3	ufm-1	48.0821	1.82962	1.75695	1.04136	0.297709	0.999971	44.2825	7.89422	2.46187	3.20659	0.00134318	0.0964406
WBGene00045192	K04G2.2	aho-3	61.1118	1.85245	1.71338	1.08117	0.279622	0.999971	39.527	7.79116	2.46658	3.15869	0.00158478	0.0992379
