# Supplementary material for: RNA Binding Protein Vigilin Collaborates with miRNAs To Regulate Gene Expression for Caenorhabditis elegans Larval Development
Source: G3 (Bethesda). 2017 Jun 2;7(8):2511–8. doi: 10.1534/g3.117.043414 (PMC5555458; doi:10.1534/g3.117.043414)
Supplement: Supplementary file 5 [file 2511TableS4.xlsx]

## Sheet: Sheet1
	Entrez ID	MEDIAN UTR Length	Total conserved miRNA sites	#miR-51 family sites	#miR-45 family sites	#miR-2 family sites	#miR-58sites	#miR-83 sites	Total (favorite families)	Gene > Gene Name	Gene > Sequence Name	Gene > Brief Description
WBGene00000001	172141	221	0	0	0	0	0	0	0	aap-1	Y110A7A.10	aap-1 encodes the C. elegans ortholog of the phosphoinositide 3-kinase (PI3K) p50/p55 adaptor/regulatory subunit; AAP-1 negatively regulates lifespan and dauer development, and likely functions as the sole adaptor subunit for the AGE-1/p110 PI3K catalytic subunit to which it binds in vitro; although AAP-1 potentiates insulin-like signaling, it is not absolutely required for insulin-like signaling…
WBGene00000075	181041	304.5	0	0	0	0	0	0	0	adm-4	ZK154.7	adm-4 encodes a member of the ADAM (disintegrin plus metalloprotease) family; ADM-4 is highly expressed in most post-embryonic tissues.
WBGene00000179	191343	56	0	0	0	0	0	0	0	aqp-11	ZK525.2	aqp-11 encodes a putative aquaporin with no function in mass RNAi assays, perhaps reflecting genetic redundancy with its paralogs AQP-9 and AQP-10; AQP-11 is orthologous to Drosophila CG12251 and human AQP11 (OMIM:609914), AQP12A (OMIM:609789), and AQP12B.
WBGene00000206	175605	99	0	0	0	0	0	0	0	asb-1	F35G12.10	asb-1 encodes the B subunit of the membrane-bound F0 proton channel portion of ATP synthase (mitochondrial respiratory chain [MRC] complex V) that is closely similar to its paralog ASB-2; asb-1 activity is required for embryonic viability and for normal proliferation of germline cells, specifically their progression to meiosis; in addition, asb-1 is required for response to hermaphrodite contact,…
WBGene00000269	190668	199	0	0	0	0	0	0	0	bre-4	Y73E7A.7	bre-4 encodes a beta-1,4-N-acetylgalactosaminyltransferase that is required for the toxicity of Bacillus thuringiensis Cry5B.
WBGene00000419	177942	319	3	0	1	0	0	0	1	ced-5	C02F4.1	ced-5 encodes a homolog of the human protein DOCK180; ced-5 is required for the cell engulfment stage of programmed cell death, and physically interacts with CED-2.
WBGene00000795	178945	164	0	0	0	0	0	0	0	crn-2	CD4.2	crn-2 encodes a cell death-related nuclease, homologous to the magnesium-dependant TatD nuclease of E. coli; CRN-2 is required for normal levels of DNA degradation during apoptosis; crn-2(RNAi) 1.5-fold stage embryos display TUNEL labelling of nuclei that is five-fold higher than that seen in untreated N2 animals; CRN-2 promotes both DNA degradation and cell corpse engulfment, in a partially redu…
WBGene00000814	172278	98	0	0	0	0	0	0	0	csn-2	B0025.2	csn-2 encodes a homolog of COP9 signalosome complex subunit 2 that affects embryonic viability and growth rate.
WBGene00000818	178289	125	1	0	0	0	0	0	0	csn-6	Y67H2A.6	csn-6 encodes a homolog of COP9 signalosome complex subunit 2 that affects embryonic viability and fertility.
WBGene00000902	181584	200	1	0	0	0	0	0	0	daf-6	F31F6.5	daf-6 encodes a Patched-related protein; daf-6 is required for amphid channel morphogenesis and thus, also for normal morphology of the outer labial sensilla; specifically, daf-6 is required for restricting the amphid sensory compartment diameter; daf-6 mutants display defects in several neuron-mediated functions including dauer larvae formation, chemotaxis, osmotic avoidance, male mating, negati…
WBGene00000935	173931	476	1	0	0	0	0	0	0	daz-1	F56D1.7	daz-1 encodes a protein containing an RNA recognition motif that is required for the progression of meiosis during oogenesis; DAZ-1 is expressed in the germline, and expression levels peak in the proximal pachytene region; cpb-3(bt17);daz-1(tj3) hermaphrodites have a synthetic phenotype of total sterility and masculinization; DAZ-1 colocalizes with CPB-3 in vivo, coimmunoprecipitates with CPB-3, …
WBGene00001029	177419	286	2	0	0	0	0	0	0	dnj-11	F38A5.13	dnj-11 encodes a protein containing DnaJ and Myb domains that is orthologous to the mammalian ZRF1/MIDA1/MPP11/DNAJC2 family of ribosome-associated molecular chaperones; in C. elegans, dnj-11 functions to regulate asymmetric cell division and mitotic spindle orientation in the NSM neuroblast and subsequently the apoptotic death of the NSM sister cell; in regulating NSM sister cell death, DNJ-11 f…
WBGene00001058	177251	129	0	0	0	0	0	0	0	dpf-5	R11E3.8	dpf-5 encodes a putative acylamino-acid-releasing enzyme (AARE; EC 3.4.19.1), orthologous to human APEH, with no obvious function in mass RNAi assays.
WBGene00001153	174665	133	0	0	0	0	0	0	0	ech-4	R06F6.9	acbp-2/ech-4 encodes a highly conserved protein containing a functional acyl-CoA-binding binding domain required for protein stability and ligand binding; previously described as containing an enoyl-CoA hydratase/isomerase (ECH) domain and a predicted N-terminal mitochondrial targeting signal; loss of ACBP-2/ECH-4 function affects B-oxidation of unsaturated fatty acids in vivo; in acbp-2 mutants …
WBGene00001227	176268	91	0	0	0	0	0	0	0	eif-3.D	R08D7.3	eif-3.D encodes the C. elegans ortholog of the translation initiation factor 3 subunit d (eIF3d/Moe1); by homology, EIF-3.D is predicted to function as part of the eIF3 translation initiation complex but also as part of a Ras-mediated pathway that regulates mitotic spindle formation; in C. elegans, large-scale RNAi screens indicate that eif-3.D is required for embryonic and germline development, …
WBGene00001234	173169	168	0	0	0	0	0	0	0	eif-6	C47B2.5	eif-6 encodes the C. elegans ortholog of vertebrate anti-association factor eIF6 and Saccharomyces cerevisiae Tif6p; EIF-6 is required for lin-4 miRNA-mediated repression of lin-14 and lin-28 mRNA and protein levels and in addition, is required for normal rates of growth and control of cell division in the germ line; eif-6 is expressed ubiquitously (or nearly so) in somatic larval and adult tissu…
WBGene00001240	178532	112.5	0	0	0	0	0	0	0	elo-2	F11E6.5	elo-2 encodes a palmitic acid elongase, homologous to polyunsaturated fatty acid (PUFA) elongases such as ELO-1, that is required for normally rapid growth, normally large body size, fertility, and for the quantitative regulation of the ultradian defecation rhythm; the joint action of ELO-2 with ELO-1 is strongly required for 20-carbon PUFA production and for general viability; loss of el-2 activ…
WBGene00001331	181228	349	0	0	0	0	0	0	0	erd-2	F09B9.3	erd-2 encodes a protein with homology to human ER lumen protein retaining receptor 1.
WBGene00001453	177574	489	3	0	1	0	0	0	1	flp-10	T06C10.4	flp-10 encodes a FMRFamide-related neuropeptide; in males, flp-10 activity is required for a sensory transduction pathway that negatively regulates the frequency of certain substeps of turning behavior during mating; a flp-10::gfp reporter is expressed in a number of neurons including AIM, ASI, AUA, BAG, BDU, DVB, PQR, PVR, and URX, and in the vulD cells.
WBGene00001743	176140	215.5	1	0	0	0	0	0	0	grp-1	K06H7.4
WBGene00001838	175039	108	0	0	0	0	0	0	0	hda-10	Y51H1A.5	hda-6 encodes a class II histone deacetylase.
WBGene00001874	179800	229	0	0	0	0	0	0	0	him-17	T09E8.2	him-17 encodes a protein with no obvious non-nematode homologs that localizes to chromatin in germline nuclei, and that is required for double-stranded break (DSB) formation, chiasmata, crossovers, and genetic recombination during meiosis, but is dispensable for homolog pairing and synapsis, spo-11 germline transcription, or the conversion of DSBs into chiasmata; HIM-17 is also required for norma…
WBGene00002004	173078	169	0	0	0	0	0	0	0	hsf-1	Y53C10A.12	hsf-1 encodes the C. elegans heat-shock transcription factor ortholog; HSF-1 functions as a transcriptional regulator of stress-induced gene expression whose activity is required for heat-shock and proteotoxicity response, larval development, innate immunity, and regulation of adult lifespan; HSF-1 binds bovine calmodulin in vitro in a calcium-dependent manner.
WBGene00002059	176755	117	0	0	0	0	0	0	0	ife-1	F53A2.6	The ife-1 gene encodes one of five C. elegans homologs of the mRNA cap-binding protein eIF4E; it is specifically required for spermatogenesis, and is expressed in P granules.
WBGene00002128	178231	185	5	0	0	0	0	0	0	inx-6	C36H8.2	inx-6 encodes an innexin, an integral transmembrane channel protein that is a structural component of invertebrate gap junctions; INX-6 is required for formation of pharyngeal gap junctions and thus for the electrical coupling and synchronous muscle contractions necessary for normal feeding behavior and postembryonic development; INX-6 may function redundantly with EAT-5, another C. elegans innex…
WBGene00002138	172005	322	0	0	0	0	0	0	0	inx-16	R12E2.5	inx-16 encodes a pannexin, an integral transmembrane channel protein that is a structural component of gap junctions; inx-16 is required for the initiation and propagation of the intestinal calcium wave that is essential for proper execution of the C. elegans rhythmic defecation motor program; in addition, inx-16 mutant animals are aldicarb-resistant, suggesting regulatory communication between t…
WBGene00002240	173085	545	4	0	0	0	0	0	0	ksr-2	F58D5.4	ksr-2 encodes one of two C. elegans Kinase Suppressor of Ras paralogs; during development, ksr-2 functions singly to control meiotic progression during oogenesis and redundantly with ksr-1 to control development of the vulva, excretory system, and male spicules; as ksr-2; ksr-1 doubly mutant animals have severely reduced or absent MPK-1/ERK diphosphorylation levels in somatic tissue, KSR-2 and KS…
WBGene00002271	181198	100	0	0	0	0	0	0	0	lec-8	R07B1.10	lec-8 encodes a glycolipid-binding galectin; LEC-8 binds glycolipids and can inhibit Bacillus thuringiensis Cry5B from binding glycolipids; lec-8 mutants are more susceptible to Cry5B; lec-8 is expressed in the pharyngeal-intestinal valve, the intestinal-rectal valve, and in some vesicles of the intestine; lec-8 expression in the intestine is induced in response to bacterial infection and Cry5B, …
WBGene00002957	174689	152	0	0	0	0	0	0	0	let-858	F33A8.1	let-858 encodes nucampholin, a highly conserved protein rich in acidic and basic residues that also shares some similarity to eukaryotic initiation factor eIF-4 gamma; LET-858 is required for early embryogenesis and tissue differentiation and is expressed ubiquitously throughout development; LET-858 localizes to nuclei where it overlaps, but is not restricted to, chromosomal regions; based upon i…
WBGene00003062	171886	111	0	0	0	0	0	0	0	lpd-6	K09H9.6	lpd-6 encodes a predicted rRNA-binding protein that is orthologous to Drosophila Peter Pan and the Saccharomyces cerevisiae SSF1 and SSF2 proteins that are required for ribosomal large subunit maturation; loss of lpd-6 activity via RNAi indicates that, in C. elegans, LPD-6 is required for fat storage and for larval growth and development; based upon its similarity to yeast SSF1 and SSF2, LPD-6 is…
WBGene00003414	190710	50	0	0	0	0	0	0	0	mrp-8	Y75B8A.26	mrp-8 encodes a predicted ATP-binding cassette (ABC) transporter that is a member of the ABCC subfamily of ABC transporters that includes the multidrug resistance-associated proteins and the cystic fibrosis transmembrane conductance regulator; by homology, MRP-8 is predicted to function as an ATP-dependent organic anion transporter that transports molecules across the plasma membrane into the ext…
WBGene00003518	187898	45	2	0	0	0	0	0	0	nac-2	R107.1	nac-2 encodes a high affinity sodium-coupled citrate transporter that is orthologous to the mammalian citrate transporter NaCT and is one of four C. elegans proteins related to Drosophila Indy; when expressed in a heterologous system, NAC-2 exhibits high affinity sodium/citrate and sodium/succinate cotransporter activity, although the transport rate for citrate is much higher than that for succin…
WBGene00003583	173916	86	0	0	0	0	0	0	0	ndx-6	EEED8.8	The ndx-6 gene encodes a NUDIX hydrolase.
WBGene00003637	178933	120	2	0	0	0	1	0	1	nhr-47	C24G6.4	nhr-47 is predicted to encode a nuclear hormone receptor (NHR); gene expression of nhr-47 appears to be induced upon exposure of worm cultures to estradiol.
WBGene00003685	180254	63.5	0	0	0	0	0	0	0	nhr-95	Y39B6A.17	nhr-95 encodes a member of the superfamily of nuclear receptors, which is one of the most abundant class of transcriptional regulators; nuclear receptors have a well conserved DNA binding domain and a less conserved C-terminal ligand binding domain.
WBGene00003768	3565444	114	0	0	0	0	0	0	0	nlp-30	B0213.5	nlp-30 encodes five predicted neuropeptide-like proteins; in C. elegans, nlp-30 is part of the YGGWamide neuropeptide family that also contains nlp-24, nlp-25, and nlp-27-32; nlp-30 is expressed in the hypodermis, suggesting that the peptides it encodes may have a non-neuronal function; as loss of nlp-30 activity via large-scale RNAi screens does not result in any obvious abnormalities, the preci…
WBGene00003792	172156	102	0	0	0	0	0	0	0	npp-6	F56A3.3	npp-6 encodes a protein with weak similarity to mouse nuclear pore complex protein Nup160, and affects embryonic and larval viability.
WBGene00003805	174663	196	0	0	0	0	0	0	0	npp-19	R06F6.5
WBGene00003957	177741	141	0	0	0	0	0	0	0	pcp-2	F23B2.12	pcp-2 encodes a prolyl carboxypeptidase.
WBGene00004150	179773	177	1	0	0	0	0	0	0	pqn-67	T16G1.1	The protein product of this gene is predicted to contain a glutamine/asparagine (Q/N)-rich ('prion') domain, by the algorithm of Michelitsch and Weissman (as of the WS77 release of WormBase, i.e., in wormpep77).
WBGene00004220	181764	606	1	0	0	1	0	0	1	ptr-5	C53C11.3	ptr-5 encodes a nematode-specific member of the sterol sensing domain (SSD) proteins, distantly paralogous to Drosophila PATCHED (PTC) and human PTCH (OMIM:601309, mutated in basal cell nevus syndrome); PTR-5 is weakly required for normal molting from L4 to adult stages; PTR-5 is also required for normal growth to full size and locomotion; PTR-5 is expressed in head and tail neurons, and in ventr…
WBGene00004404	190260	66	0	0	0	0	0	0	0	rom-5	Y54E10A.14
WBGene00004464	172009	141	0	0	0	0	0	0	0	rpn-8	R12E2.3
WBGene00004747	180009	0	0	0	0	0	0	0	0	sdc-3	C25D7.3	sdc-3 encodes a protein that contains two mutationally separable domains: a zinc finger motif required for dosage compensation and a myosin- like putative ATP- binding region required for her-1 regulation of sex determination; SDC-3 activates dosage compensation by directing the dosage compensation protein complex to the hermaphrodite X chromosomes, and is functionally redundant with SDC-2 with r…
WBGene00004753	172924	141	3	0	0	1	0	0	1	sec-8	Y106G6H.7	sec-8 encodes an ortholog of S. cerevisiae SEC8, a component of the exocyst complex; sec-8 is required for endocytosis, normal cellular morphology in the intestine, normal pharyngeal morphology, and growth at normal rates during development.
WBGene00004953	172712	63	0	0	0	0	0	0	0	spd-2	F32H2.3	spd-2 encodes a protein with three predicted coiled-coil domains; SPD-2 activity is essential for centrosome maturation and duplication, and hence for proper mitotic spindle assembly; in regulating the early steps of centrosome maturation, SPD-2 acts together with the coiled-coil protein SPD-5, the Aurora-A kinase AIR-1, and the cytoplasmic dynein DHC-1; in regulating centrosome duplication, SPD-…
WBGene00005022	179484	133	2	0	0	0	0	0	0	sqv-4	F29F11.1	sqv-4 encodes a UDP-glucose 6-dehydrogenase, biochemically active in vitro, that is required for cytokinesis of one-cell embryos and for vulval morphogenesis; SQV-4 is orthologous to Drosophila SUGARLESS, human UGDH (OMIM:603370), and zebrafish JEKYLL; SQV-4 is expressed in many cell types, notably oocytes and uterine, seam, pharyngeal, and spermathecal cells, with expression being prominent in 1…
WBGene00006481	179500	66	0	0	0	0	0	0	0	plrg-1	D1054.15
WBGene00006577	172676	787	2	0	0	0	0	0	0	tlf-1	F39H11.2	The tlf-1 gene encodes a TATA binding protein (TBP)-like factor (TLF-1); TLF-1 is a functional transcriptional factor, and is required in vivo for zygotic embryonic RNA polymerase II transcription.
WBGene00006590	175728	364.5	3	0	0	1	0	0	1	toc-1	ZC395.3	toc-1 encodes an integral membrane protein with similarity to divalent metal ion transporters; by homology, TOC-1 is predicted to function in regulation of intracellular metal ion (particularly zinc) homeostasis; toc-1 is the upstream gene in an operon with clk-1, a timing gene that is necessary for ubiquinone biosynthesis; RNAi experiments directed against toc-1 sequences result in egg-laying de…
WBGene00006592	176014	233	0	0	0	0	0	0	0	dpy-31	R151.5	dpy-31 encodes an astacin zinc-metalloprotease of the BMP-1 (bone morphogenetic protein-1)/TOLLOID family; dpy-31 activity is required for proper cuticle formation and thus for normal body morphology; in addition, dpy-31 is essential for embryonic and larval development at 25 degrees C; genetic and immunofluorescence studies suggest that DPY-31 functions as an endopeptidase that is required for p…
WBGene00006611	173388	93	0	0	0	0	0	0	0	tre-5	C23H3.7
WBGene00006635	180472	404	1	0	0	0	0	0	0	tsp-9	C25G6.2
WBGene00006706	3565767	520.5	1	0	0	0	0	0	0	ubc-9	F29B9.6	ubc-9 encodes an E2 ubiquitin-conjugating enzyme orthologous to Saccharomyces cerevisiae Ubc9p, which mediates the covalent attachment of the small ubiquitin-related modifier (SUMO) to various substrates including Ran-GAP1 and p53; UBC-9 activity is required for several developmental processes including embryogenesis, larval development, vulval development, posterior morphogenesis, and the DNA da…
WBGene00006827	181020	526	3	0	0	1	0	0	1	unc-98	F08C6.7	unc-98 encodes a protein with four C2H2 zinc fingers and several possible nuclear localization and export sequences; UNC-98 is required for normal mobility, M-line, and dense body (Z-disk analog) structures; UNC-98 binds the C-terminal portion of myosin heavy chain, as well as a number of proteins that localize to the base of dense bodies and M lines, including UNC-97/PINCH, suggesting that in vi…
WBGene00006874	179675	191	1	0	0	0	0	0	0	vab-8	K12F2.2	The vab-8 gene encodes a novel protein containing an atypical kinesin-like motor domain that is required for many posteriorly-directed cell migrations, as well as axonal outgrowth and pathfinding; vab-8 encodes two protein isoforms: VAB-8S, a novel protein expressed in migrating cells, and VAB-8L, which contains a kinesin-related domain, is expressed in neurons and functions in growth cone migrat…
WBGene00006950	181664	144	0	0	0	0	0	0	0	wrt-4	ZK678.5	wrt-4 encodes a hedgehog-like protein, with (from N- to C-terminus) a signal sequence, a Wart domain, an short region of low-complexity sequence, and a Hint/Hog domain; WRT-4 is expressed strongly in hypodermal syncytia hyp6-hyp10 from 3-fold embryos to adults; the Hint/Hog domain is predicted to cut WRT-4 into two halves and then covalently link cholesterol to the C-terminus of the Wart domain; …
WBGene00007088	178163	104	0	0	0	0	0	0	0		B0001.3
WBGene00007180	3565783	85	0	0	0	0	0	0	0		B0457.6
WBGene00007332	174551	272	1	0	0	1	0	0	1		C05C10.5	C05C10.5 encodes a novel protein that is conserved in C. remanei and C. briggsae; large-scale RNAi screens have indicated that C05C10.5 activity is required for normal body morphology, chromosome segregation, and embryonic development; in situ hybridization experiments reveal that C05C10.5 mRNA is expressed in the medial germline.
WBGene00007333	3565222	90	0	0	0	0	0	0	0	ufd-3	C05C10.6
WBGene00007362	179885	35	0	0	0	0	0	0	0	cyp-35C1	C06B3.3	cyp-35C1 encodes one of over 80 C. elegans cytochrome P450s, NADPH-dependent monooxygenases that metabolize endogenous and exogenous compounds; RT-PCR experiments indicate that cyp-35C1 mRNA is upregulated in response to treatment with xenobiotics, such as PCBs (polychlorinated biphenyls) or PAHs (polycyclic aromatic hydrocarbons); loss of cyp-35A/C gene family activity in the presence of xenobio…
WBGene00007384	177972	290	4	0	0	0	0	0	0	swt-3	C06G8.1
WBGene00007409	182361	202	1	0	0	0	0	0	0		C07B5.4
WBGene00007581	175476	196.5	0	0	0	0	0	0	0	alkb-8	C14B1.10
WBGene00007683	174429	286	2	0	0	1	0	0	1		C18E9.2
WBGene00007698	177900	89	0	0	0	0	0	0	0	qns-1	C24F3.4	qns-1 encodes an NAD+ synthase orthologous to human NAD synthetase 1 (HGNC:NADSYN1); by homology, QNS-1 is predicted to catalyze the final step in NAD+ synthesis; loss of qns-1 activity via RNAi results in reduced NAD+ levels and shortened adult lifespan.
WBGene00007761	177706	216.5	0	0	0	0	0	0	0	rad-26	C27B7.4
WBGene00007812	181464	191	0	0	0	0	0	0	0		C29F7.3
WBGene00007824	178524	78	0	0	0	0	0	0	0		C30H6.7	C30H6.7 encodes a dihydrolipoamide acetyltransferase that is the second enzyme (E2) of the mitochondrial pyruvate dehydrogenase complex; by homology, the product of C30H6.7 is predicted to function in the transfer of an acetyl group to coenzyme A to generate acetyl-CoA for the citric acid cycle.
WBGene00007878	181626	243	0	0	0	0	0	0	0		C33A11.2
WBGene00007965	175497	139	0	0	0	0	0	0	0		C36A4.4	C36A4.4 encodes a putative UDP-N-acetylglucosamine pyrophosphorylase, paralogous to K06B9.2 and orthologous to human UAP1 (OMIM:602862) and UAP1L1; C36A4.4 is thought to catalyse the fourth step of the hexosamine pathway to UDP-N-acetylglucosamine or UDP-N-acetylgalactosamine; C36A4.4 transcripts are enriched during oogenesis; C36A4.4(RNAi) animals have an osmotically-sensitive embryonic lethal p…
WBGene00007975	172682	449	2	0	0	0	0	0	0	gls-1	C36B1.8
WBGene00008164	174722	113	0	0	0	0	0	0	0		C47G2.3
WBGene00008215	181459	267	1	0	0	0	0	0	0		C49F8.3
WBGene00008218	179810	161	0	0	0	0	0	0	0	nasp-2	C50B6.2
WBGene00008237	179342	177	3	0	0	1	0	0	1	nstp-10	C50F4.14	The C50F4.14 gene encodes a putative GDP-fucose transporter orthologous to the human GDP-FUCOSE TRANSPORTER 1 gene (LAD II; OMIM:605881), which when mutated leads to congenital disorder of glycosylation, type IIc.
WBGene00008320	179969	341.5	5	1	0	0	0	0	1		C54G10.4
WBGene00008338	179583	115	0	0	0	0	0	0	0	pafo-1	C55A6.9	pafo-1 encodes the C. elegans ortholog of mammalian and Saccharomyces cerevisiae PAF1 that is a member of the PAF1 (Polymerase-Associated Factor 1) complex; by homology PAFO-1 is predicted to function in the regulation of transcription.
WBGene00008492	175049	17	0	0	0	0	0	0	0		F01D5.1
WBGene00008656	184307	79	0	0	0	0	0	0	0	lron-5	F10F2.4
WBGene00008664	172868	102	1	0	0	0	0	0	0	nubp-1	F10G8.6	nubp-1 encodes a nucleotide binding protein that is a member of the NUBP1/NBP35 subclass of MRP/MinD-type P-loop NTPases; NUBP-1 is homologous to vertebrate NUBP1 and Saccharomyces cerevisiae NBP35; in C. elegans, nubp-1 is required for proper cilium formation and also for normally rapid growth and maintenance of the germline; nubp-1 is expressed in ciliated amphid and labial neurons in the head …
WBGene00008974	181592	247	1	0	0	0	0	0	0	tbc-1	F20D1.2
WBGene00009069	184879	0	0	0	0	0	0	0	0		F23A7.4
WBGene00009292	180373	617	0	0	0	0	0	0	0		F31D4.5
WBGene00009448	174505	165	0	0	0	0	0	0	0	zfp-2	F35H8.3	zfp-2 encodes a zinc-finger transcription factor; loss of zfp-2 and lin-35/Rb results in almost complete sterility accompanied by defects in somatic gonad development and vulval morphology, as well as polyploidization of somatic cell nuclei; loss of zfp-2 activity by itself reveals that zfp-2 is also required for cosuppression, inhibition of RNAi of some genes, and wild-type levels of expression …
WBGene00009712	174435	136	0	0	0	0	0	0	0		F44G4.2
WBGene00009732	176766	171	0	0	0	0	0	0	0	cope-1	F45G2.4	F45G2.4 encodes an epsilon subunit of the coatomer (COPI) complex; in mass RNAi assays, F45G2.4 is required for larval viability, proper locomotion, and properly rapid growth.
WBGene00009771	179374	175	0	0	0	0	0	0	0		F46B6.6
WBGene00010055	174764	72	0	0	0	0	0	0	0		F54D5.12
WBGene00010159	173027	62	0	0	0	0	0	0	0		F56G4.4	F56G4.4 encodes a protein containing a U1-type zinc finger domain that has similarity to the mammalian WW domain-binding proteins 4 that are involved in pre-mRNA splicing; loss of F56G4.4 activity via RNAi indicates that F56G4.4 is required for normal development, including pharyngeal morphology.
WBGene00010272	177797	393	2	0	0	0	0	0	0	amph-1	F58G6.1
WBGene00010302	186574	42	0	0	0	0	0	0	0		F59A2.2
WBGene00010351	178061	258	4	0	0	0	0	0	0	cbd-1	H02I12.1	cbd-1 encodes a large (1319-residue) protein with 12 chitin-binding peritrophin-A domains; cbd-1(RNAi) animals have an osmotically-sensitive embryonic lethal phenotype, perhaps because of defects in chitin and eggshell synthesis; like CEJ-1 and CPG-2, CBD-1 may participate in eggshell synthesis and early embryonic development; CBD-1's multiple peritrophin-A domains might enable mechanical cross-l…
WBGene00010435	178277	116	0	0	0	0	0	0	0		JC8.2
WBGene00010442	178283	70	0	0	0	0	0	0	0	bus-12	JC8.12	bus-12 encodes a predicted nucleotide-sugar transporter and is most similar to sqv-7 within the elegans genome, which encodes a protein that can transport UDP-glucuronic acid, UDP-N acetylgalactosamine, and UDP-galactose, when expressed in yeast cells, and UDP-galactose when expressed in canine cells; bus-12 mutants show little or no infection when grown in the presence of the nematode-specific p…
WBGene00010697	179395	223	3	0	0	1	0	0	1	uda-1	K08H10.4
WBGene00010723	259477	165	0	0	0	0	0	0	0	cpg-7	K09E4.6	cpg-7 encodes a small (116-residue), putatively secreted protein with 11 potential chondroitin attachment sites, 6 of them verified by mass spectrometry.
WBGene00010732	172838	129	0	0	0	0	0	0	0		K10C3.5	K10C3.5 encodes, by alternative splicing, two isoforms of an ortholog of budding yeast Ria1p/Efl1p and human EFTUD1; by orthology with Ria1p, K10C3.5 is predicted to act in concert with W06E11.4 to recycle EIF-6 during during maturation of 60S ribosomal subunits; however, K10C3.5 has no obvious phenotype in mass RNAi assays.
WBGene00010890	178156	295.5	0	0	0	0	0	0	0	ddb-1	M18.5	ddb-1 encodes a protein orthologous to human DNA damage-binding protein 1 (DDB1); ddb-1 is part of a ubiquitin ligase E3 complex, CUL-4/DDB-1, and targets the replication licensing factor, cdt-1, for ubiquitin-mediated proteolysis; ddb-1 interacts physically with CUL-4/Cullin and CDT-1; the CUL-4/DDB-1 complex also regulates SKN-1 transcription factor activity, and LET-23/EGFR signalling in vulva…
WBGene00010910	174670	811	2	0	0	1	1	0	2		M106.2
WBGene00010988	174681	192	5	0	0	0	0	0	0	metr-1	R03D7.1	metr-1 encodes a protein orthologous to the human gene Methionine synthase (MTR), which is involved in the conversion of homocysteine to form methionine.
WBGene00011051	175092	197	1	0	0	0	0	0	0	pfs-2	R06A4.9
WBGene00011302	174620	219	0	0	0	0	0	0	0		R166.2
WBGene00011391	180368	89	0	0	0	0	0	0	0	mrps-12	T03D8.2
WBGene00011517	188169	152	0	0	0	0	0	0	0	cgt-1	T06C12.10	cgt-1 encodes a transmembrane protein that is one of three C. elegans ceramide glucosyltransferases; by homology, CGT-1 is predicted to localize to the Golgi membrane and catalyze the transfer of glucose from UDP-glucose to ceramide to synthesize glucosylceramide, a glycosphingolipid precursor; although cgt-1 mutant worms show no obvious defects, animals doubly mutant for cgt-1 and cgt-3 arrest d…
WBGene00011807	176420	212	0	0	0	0	0	0	0		T16G12.6
WBGene00011860	177765	75	0	0	0	0	0	0	0		T20D3.8
WBGene00011871	188661	71	1	0	0	0	0	0	0		T20G5.9
WBGene00011893	179478	74	0	0	0	0	0	0	0		T21C9.6
WBGene00012004	188872	109	0	0	0	0	0	0	0	dyrb-1	T24H10.6	dyrb-1 encodes a small (95-residue) putative cytoplasmic dynein light chain 2A that inhibits DHC-1 in vivo, and is also required for mitotic spindle positioning, embryonic viability and fertility; DYRB-1 is orthologous to Drosophila ROADBLOCK (and six Drosophila paralogs), Chlamydomonas LC7, human DYNLRB1 (OMIM:607167), and human DYNLRB2 (OMIM:607168); dyrb-1(RNAi) and dyrb-1(tm2645) both suppres…
WBGene00012032	174465	236	2	0	0	0	0	0	0		T26C5.2
WBGene00012059	176321	0	0	0	0	0	0	0	0		T26G10.1
WBGene00012094	176772	90	0	0	0	0	0	0	0		T27E9.2
WBGene00012130	189054	183	2	0	0	1	0	0	1	slc-17.4	T28F3.4
WBGene00012184	180350	179.5	4	0	0	1	0	1	2	mnr-1	W01F3.1
WBGene00012259	189195	252	0	0	0	0	0	0	0	sulp-7	W04G3.6	sulp-7 encodes one of eight C. elegans members of the sulfate permease family of anion transporters; by homology, SULP-7 is predicted to function as an anion transporter that regulates cellular pH and volume via transmembrane movement of electrolytes and fluids; a sulp-7::GFP transcriptional fusion is widely expressed in body wall, pharyngeal, and vulval muscles, head and body hypodermal cells, a…
WBGene00012291	189231	157	0	0	0	0	0	0	0		W06A7.2
WBGene00012341	177822	48	3	0	0	0	0	0	0	catp-6	W08D2.5	catp-6 encodes a predicted lysosomal P-type transmembrane cation transporting ATPase orthologous to human ATP13A2/PARK9 and yeast Ypk9; catp-6 is an essential gene: loss-of-function catp-6 mutations result in embryonic lethality at the one-cell stage and maternal sterility; catp-6 mutation can also result in nicotine hypersensitivity and catp-6 interacts genetically with human alpha-synuclein; wh…
WBGene00012407	181666	84	0	0	0	0	0	0	0		Y7A5A.1
WBGene00012433	189434	287	2	0	0	0	0	0	0		Y11D7A.9
WBGene00012550	176703	200	0	0	0	0	0	0	0	hpo-21	Y37D8A.10
WBGene00012704	189743	51	0	0	0	0	0	0	0	mlt-3	Y39C12A.1
WBGene00012804	259544	239	0	0	0	0	0	0	0		Y43F4B.7
WBGene00012936	176544	175	0	0	0	0	0	0	0		Y47D3A.29	Y47D3A.29 encodes the catalytic subunit of DNA polymerase alpha; large-scale RNAi screens indicate that Y47D3A.29 activity is essential for embryogenesis and required specifically for normal pronuclear migration, as well as normal nuclear position and cell division timing in early blastomeres.
WBGene00013100	178459	172	0	0	0	0	0	0	0	zip-7	Y51H4A.4
WBGene00013156	175155	85	0	0	0	0	0	0	0		Y53F4B.9
WBGene00013173	175164	112	2	0	0	0	1	0	1		Y53F4B.27
WBGene00013189	190256	0	0	0	0	0	0	0	0		Y54E2A.4
WBGene00013224	178216	168	0	0	0	0	0	0	0		Y55D9A.2	Y55D9A.2 encodes a G-patch domain-containing protein that is the C. elegans ortholog of human AGGF1 (Angiogenic factor with G patch and FHA domains 1), mutations in which are associated with susceptibility to Klippel-Trenaunay syndrome (OMIM:608464).
WBGene00013263	174863	118	0	0	0	0	0	0	0		Y57A10A.23
WBGene00013560	176655	25	0	0	0	0	0	0	0	zip-12	Y75B8A.29
WBGene00013730	190949	0	0	0	0	0	0	0	0	sql-1	Y111B2A.4
WBGene00013739	190952	1965	1	0	0	1	0	0	1	spin-4	Y111B2A.19
WBGene00013746	180312	105	3	0	0	1	0	0	1	lgc-55	Y113G7A.5	lgc-55 encodes an amine-gated chloride channel; LGC-55 activity is required for backward locomotion and suppression of lateral head oscillations in response to anterior touch; LGC-55 is expressed in neurons and muscles that receive synaptic input from tyraminergic neurons, and localizes to the neuronal cell body and regions suggestive of postsynaptic specializations; when expressed in Xenopus ooc…
WBGene00013900	179759	15	0	0	0	0	0	0	0	ugt-18	ZC443.5
WBGene00014012	176387	102	0	0	0	0	0	0	0	riok-3	ZK632.3	riok-3 encodes a putative RIO kinase orthologous to human RIOK3 (OMIM:603579); riok-3 is expressed in larval and adult intestine.
WBGene00014123	179669	81	0	0	0	0	0	0	0	elpc-3	ZK863.3
WBGene00014244	174519	125	0	0	0	0	0	0	0		ZK1307.1
WBGene00014250	174518	72	0	0	0	0	0	0	0		ZK1307.9
WBGene00015116	173772	94	0	0	0	0	0	0	0		B0286.3
WBGene00015185	173415	176	0	0	0	0	0	0	0	mrpl-41	B0432.3
WBGene00015203	174244	82	0	0	0	0	0	0	0		B0495.2
WBGene00015296	173764	88	0	0	0	0	0	0	0		C01F1.1
WBGene00015324	181070	679	0	0	0	0	0	0	0		C02B8.6
WBGene00015326	177281	126.5	1	0	0	0	0	0	0	ivd-1	C02B10.1	ivd-1 encodes an isovaleryl-CoA dehydrogenase; this function has been verified by both sequence homology and direct biochemical assay.
WBGene00015450	178898	89	0	0	0	0	0	0	0		C04F5.8
WBGene00015507	0	239.5	0	0	0	0	0	0	0		C06A6.2
WBGene00015524	176206	92	0	0	0	0	0	0	0		C06E1.9
WBGene00015748	182590	231	0	0	0	0	0	0	0		C14A11.2
WBGene00016020	173389	101.5	0	0	0	0	0	0	0	sptl-1	C23H3.4	sptl-1 encodes a putative serine palmitoyltransferase required for normal embryonic and larval developement, locomotion, and speed of growth.
WBGene00016104	180817	717	4	0	0	0	0	0	0	ddr-1	C25F6.4	The C25F6.4 gene encodes a protein tyrosine kinase homolog that is also homologous to human RS1.
WBGene00016171	175675	134	0	0	0	0	0	0	0		C27F2.10
WBGene00016234	183035	99	0	0	0	0	0	0	0		C29G2.6
WBGene00016323	171946	84	0	0	0	0	0	0	0		C32E8.5
WBGene00016400	183205	232	4	0	0	1	0	0	1		C34D4.4
WBGene00016408	175717	316.5	0	0	0	0	0	0	0	prmt-5	C34E10.5
WBGene00016583	183400	343	3	0	0	1	0	0	1	tag-335	C42C1.5
WBGene00016602	172027	64	0	0	0	0	0	0	0	mus-81	C43E11.2
WBGene00016608	172025	98	1	0	0	1	0	0	1	cogc-5	C43E11.11	cogc-5 encodes an ortholog of mammalian COG-5, a subunit of lobe B of the conserved oligomeric Golgi complex (COGC); COGC-5 is also orthologous to Drosophila FOUR WAY STOP (required for fly spermatogenesis); COGC-5 is weakly required for normal gonadal distal tip cell migration, a process that also requires seven other orthologs of COGC subunits; like other lobe B subunits in both C. elegans and …
WBGene00016631	183431	88.5	0	0	0	0	0	0	0		C44B7.11
WBGene00016746	172421	165	2	0	0	0	0	0	0		C48B6.10
WBGene00016751	172317	176	4	0	0	1	1	0	2		C48E7.6
WBGene00016806	183650	110	0	0	0	0	0	0	0		C50D2.2
WBGene00016810	173393	274	0	0	0	0	0	0	0		C50D2.7
WBGene00016888	174148	210	0	0	0	0	0	0	0		C52E12.1
WBGene00017201	179146	108.5	0	0	0	0	0	0	0	grsp-4	F07C4.7
WBGene00017268	176047	247	2	0	0	0	0	0	0	hmgr-1	F08F8.2
WBGene00017283	173911	152	4	0	0	0	0	0	0		F09E5.3
WBGene00017301	175766	223.5	1	0	0	0	0	0	0		F09F7.4
WBGene00017478	180715	317	2	0	0	0	0	0	0		F15A8.6
WBGene00017683	174019	78	1	0	0	0	0	0	0	rbbp-5	F21H12.1	rbbp-5 encodes a WD40 repeat-containing protein that is the C. elegans homolog of Saccharomyces cerevisiae Swd1 and mammalian RbBP5 (Retinoblastoma binding protein 5), members of Set1/MLL methyltransferase complexes; in C. elegans, rbbp-5 activity is required for histone H3 lysine 4 methylation, specifically H3K4me3 and H3K4me2, during early embryonic development and in adult germline stem cells;…
WBGene00017733	171804	133	0	0	0	0	0	0	0	ubxn-1	F23C8.4	ubxn-1 encodes one of six C. elegans UBX (ubiquitin regulatory X) domain-containing proteins.
WBGene00017969	174189	85	0	0	0	0	0	0	0		F32A5.3
WBGene00017981	178829	197	2	0	0	0	1	0	1	figl-1	F32D1.1	figl-1 encodes an homolog of human SPASTIN (OMIM:604277, mutated in spastic paraplegia), FIDGETIN (OMIM:605295, mutated in fidget mice), and FIDGETIN-LIKE-1, and of Drosophila SPASTIN; recombinant FIGL-1 protein has N-ethylmaleimide-sensitive ATPase activity in vitro, which is strongly dependent on the C368 residue immediately C-terminal to its Walker A motif; figl-1 is required for persistence o…
WBGene00018033	185257	229	0	0	0	0	0	0	0		F35B3.7
WBGene00018146	177147	78	0	0	0	0	0	0	0		F37C4.6
WBGene00018181	179218	97	0	0	0	0	0	0	0		F38E1.9
WBGene00018208	178865	1039	1	0	0	0	0	0	0		F39G3.3
WBGene00018270	173819	304	2	0	0	0	0	0	0		F41C3.4
WBGene00018625	172999	264	0	0	0	0	0	0	0	prp-17	F49D11.1	prp-17 encodes an ortholog of vertebrate pre-mRNA splicing factor 17 (PRP17) and Saccharomyces CDC40p that function in pre-mRNA splicing; PRP-17 activity is required for distal tip cell migation, germline sex determination, and the mitosis vs. meiosis decision in the developing germline.
WBGene00018900	177520	83	0	0	0	0	0	0	0	rod-1	F55G1.4	rod-1 encodes a novel protein that is orthologous to the Drosophila Rough Deal and mammalian KNTC1 kinetochore components; in C. elegans, ROD-1 functions as part of the RZZ (Rod/Zw10/Zwilch) complex that regulates microtubule attachment to the kinetochores; ROD-1 physically interacts with, and negatively regulates activity of, NDC-80, a member of the NDC80 complex that mediates end-coupled microt…
WBGene00018931	176904	40	0	0	0	0	0	0	0	ugt-52	F56B3.7
WBGene00019154	177358	227	1	0	0	0	0	0	0	glf-1	H04M03.4	glf-1 encodes a UDP-galactopyranose mutase predicted to synthesize galactofuranose (Gal(f)) as a nucleotide sugar (UDP-Gal(f)); recombinant GLF-1 has biochemical activity either in vivo (expressed in E. coli) or in vitro; orthologs of GLF-1 are found in the urochordates Halocynthia and Ciona.
WBGene00019166	177256	297	1	0	0	0	0	0	0	tat-2	H06H21.10	tat-2 encodes one of six C. elegans subfamily IV P-type ATPase that, by sequence similarity, is proposed to function as an aminophospholipid translocase (flippase); genetic analyses show that tat-2 has two distinct functions in lipid metabolism: 1) tat-2 is essential for reproductive growth under conditions of sterol deprivation, and 2) TAT-2 activity in the intestine plays a role in regulating m…
WBGene00019268	173994	107	0	0	0	0	0	0	0		H41C03.1
WBGene00019767	172092	560	0	0	0	0	0	0	0	rpa-2	M04F3.1	rpa-2 encodes the C. elegans homolog of the medium subunit of replication protein A (RPA); by homology RPA-2 is predicted to function in several DNA metabolic processes, including recombination, repair, and replication, as well as cell cycle and DNA damage checkpoints; RPA-2 physically interacts with RPA-1, the RPA large subunit, in vivo.
WBGene00019807	178993	549	5	0	0	1	0	0	1	jamp-1	R01B10.5	jamp-1 encodes the ortholog of the endoplasmic reticulum (ER) stress-inducible JNK-associated membrane protein (JAMP); jamp-1 is involved in the clearance of misfolded proteins, most likely by facilitating the localization of proteasomes at the ER and promoting their activity; JAMP-1 localizes to the endoplasmic reticulum and associates with components of the proteasome and endoplasmic reticulum-…
WBGene00019823	176840	272.5	1	0	0	0	0	0	0	fnta-1	R02D3.5
WBGene00019836	175754	91	0	0	0	0	0	0	0		R02F2.7
WBGene00019868	180551	128	1	0	0	0	0	0	0		R04B3.3
WBGene00019979	178634	64	0	0	0	0	0	0	0		R09B5.11
WBGene00020025	174010	225	0	0	0	0	0	0	0		R12C12.5
WBGene00020096	175678	121	3	0	0	1	0	0	1		R144.6
WBGene00020109	176018	294	0	0	0	0	0	0	0		R151.6
WBGene00020166	3565206	149	1	0	0	0	0	0	0		T02G5.7	The T02G5.7 gene encodes a homolog of the human gene ACAT1, which when mutated leads to alpha-methylacetoaceticaciduria (OMIM:203750).
WBGene00020398	172423	101	2	0	0	0	0	0	0		T10B11.2
WBGene00020478	188470	65.5	0	0	0	0	0	0	0		T13C2.2
WBGene00020702	188757	61	0	0	0	0	0	0	0		T22F7.3
WBGene00020721	179226	139	0	0	0	0	0	0	0		T23B12.6	T23B12.6 encodes a BTB/POZ domain-containing protein with similarity to the mammalian KCTD3 (potassium channel tetramerisation domain containing 3) proteins.
WBGene00020781	174033	181	1	0	0	1	0	0	1		T24H7.2	T24H7.2 encodes an ortholog of hypoxia-upregulated vertebrate proteins such as human HYOU1; T24H7.2, its C. elegans paralog T14G8.3, and HYOU1 are ER resident hsp70 family molecular chaperone homologs; the grp (glucose regulated protein) 170 family is a collection of related large hsp70 chaperones confined to the ER; members of this family are present in all eukaryotes, participating in a wide ra…
WBGene00020800	188896	217	1	0	0	0	0	0	0	zig-10	T25D10.2
WBGene00020820	175920	40	0	0	0	0	0	0	0	algn-1	T26A5.4
WBGene00020844	180648	274	0	0	0	0	0	0	0		T27A10.2
WBGene00020867	173860	208	4	0	2	0	0	0	2	shc-2	T27F7.2	T27F7.2 encodes three proteins by multiple splicing, two of which (T27F7.2A-B) are fully orthologous to vertebrate Shc proteins (e.g., p52/p46SHC and p66SHC); like their orthologs, T27F7.2A-B have a PTB and an SH2 domain in N- to C-terminal order; T27F7.2 is expressed in gastrulating embryos (probably in neural precursors); T27F7.2 might be involved in RAS signal transduction or regulation of apo…
WBGene00021315	175741	147	2	0	0	0	0	0	0		Y32H12A.7
WBGene00021460	171798	76.5	1	0	0	0	0	0	0	zwl-1	Y39G10AR.2
WBGene00021510	189817	0	0	0	0	0	0	0	0	frpr-19	Y41D4A.8	frpr-19 encodes a homolog of the functionally active Fmrf Receptor (FR; CG2114) of D. melanogaster; it is thus possible that FRPR-19 is a receptor for one of the FMRF-like neurotransmitters in C. elegans (e.g., FLP-1 through FLP-12).
WBGene00021533	175865	116	1	0	0	0	0	0	0		Y42G9A.3
WBGene00021613	178907	177	0	0	0	0	0	0	0		Y47A7.1
WBGene00021636	171920	120.5	1	0	0	0	1	0	1	pcaf-1	Y47G6A.6	pcaf-1 encodes the sole C. elegans PCAF/GCN5-like histone acetyltransferase.
WBGene00021789	173520	148	0	0	0	0	0	0	0	nol-6	Y51H7C.11	nol-6 encodes a nucleolar RNA-associated protein (NRAP); in addition to its predicted role in ribosome biogenesis and thus, nucleolar integrity, genetic analysis indicates that nol-6, along with other nucleolar proteins, plays a role in regulation of innate immunity: loss of nol-6 activity via RNAi results in increased resistance to infection by bacterial pathogens in a manner dependent upon cep-…
WBGene00021827	171891	115	0	0	0	0	0	0	0	dnc-6	Y54E10A.5
WBGene00021913	175202	155	0	0	0	0	0	0	0	cec-8	Y55B1BR.3
WBGene00022099	177043	149	0	0	0	0	0	0	0		Y69A2AR.28
WBGene00022104	175280	77	0	0	0	0	0	0	0		Y71D11A.3
WBGene00022124	171869	69.5	0	0	0	0	0	0	0	supr-1	Y71F9AR.3
WBGene00022314	176949	104	1	0	0	0	0	0	0		Y77E11A.14
WBGene00022593	172343	295	3	0	0	0	0	0	0		ZC328.3
WBGene00022613	180773	268.5	4	0	2	0	0	0	2	sek-3	ZC449.3
WBGene00022702	176186	474	0	0	0	0	0	0	0	cutc-1	ZK353.7	cutc-1 encodes a copper cytoplasmic metallochaperone; CUTC-1 is predicted to function as a copper-binding protein that regulates copper homeostasis and trafficking within cells; relative expression of cutc-1 is reduced upon exposure of C. elegans to copper sulfate, and loss of cutc-1 via RNAi results in animals that are more sensitive to copper treatment with respect to body size, vulval developm…
WBGene00022739	173779	116	0	0	0	0	0	0	0	toe-1	ZK430.1
WBGene00022868	173588	210	0	0	0	0	0	0	0		ZK1240.3
WBGene00045145	0	0	0	0	0	0	0	0	0		F10D2.13
WBGene00045483	0	130	0	0	0	0	0	0	0	oxy-5	F56H1.7
