# Supplementary material for: RNA Binding Protein Vigilin Collaborates with miRNAs To Regulate Gene Expression for Caenorhabditis elegans Larval Development
Source: G3 (Bethesda). 2017 Jun 2;7(8):2511–8. doi: 10.1534/g3.117.043414 (PMC5555458; doi:10.1534/g3.117.043414)
Supplement: Supplementary file 6 [file 2511TableS5.xlsx]

## Sheet: Sheet1
ID	IP/Total	(IP/Total) - (CTRL/Total)	(IP-CTRL/Total)
WBGene00018237	2.32816	2.30075	14.114		Average IP/Total:	-1.38653		Median IP/Total	-1.32513
WBGene00011736	3.93634	2.52055	13.9111		Average (IP/total) -(ctrl/total)	1.4959
WBGene00012117	2.5809	1.71929	13.7328		Average (IP-CTRL/Total)	-2.17442			-2.71979
WBGene00019097	0.785872	1.78694	13.5161
WBGene00018285	1.97448	2.56479	13.4623
WBGene00018152	1.61061	2.01071	13.4398
WBGene00012896	0.21822	1.93935	13.3309
WBGene00017675	3.46929	1.12245	13.224
WBGene00012216	1.86975	2.82823	13.1852
WBGene00019875	2.53199	1.73173	13.1457
WBGene00023159	4.34988	0.910038	13.1148
WBGene00012326	1.16704	2.88568	13.1032
WBGene00013969	2.42983	2.36053	13.0829
WBGene00014173	2.12936	2.8212	13.0216
WBGene00012907	0.871853	1.74879	12.9456
WBGene00021002	2.67266	2.88608	12.8983
WBGene00021697	1.31542	2.22604	12.8819
WBGene00017834	0.795739	1.25735	12.7764
WBGene00012121	0.735447	2.39172	12.7459
WBGene00044989	1.23306	2.17411	12.7243
WBGene00022679	3.96825	0.638277	12.7187
WBGene00044201	5.87757	3.39858	12.6059
WBGene00022235	0.776175	1.10295	12.5682
WBGene00007588	1.36333	1.47071	12.5553
WBGene00012983	1.00802	2.61016	12.5213
WBGene00017201	6.41716	6.28491	12.5093
WBGene00019327	1.27296	1.12479	12.4973
WBGene00012814	2.62555	1.95496	12.4735
WBGene00019827	2.60113	1.26312	12.4535
WBGene00015168	0.469974	2.81652	12.4533
WBGene00013343	0.218223	3.10877	12.4247
WBGene00020102	1.37486	1.42865	12.4239
WBGene00017892	3.98849	1.37459	12.3875
WBGene00021369	1.04125	1.29996	12.3779
WBGene00019521	0.232628	1.94841	12.3468
WBGene00015956	1.61929	2.2138	12.2564
WBGene00011729	-0.905561	1.67447	12.2479
WBGene00206423	2.38287	1.45292	12.2208
WBGene00018547	1.76693	1.62644	12.1701
WBGene00019779	-0.491648	2.26747	12.1317
WBGene00016509	-0.377513	1.41585	12.1134
WBGene00022306	0.845655	2.16878	12.1066
WBGene00012897	1.40812	2.13322	12.0851
WBGene00011944	0.197592	2.04938	12.0633
WBGene00012018	2.19845	1.46663	12.0521
WBGene00014016	-0.756769	1.81784	12.0345
WBGene00018657	1.10886	3.75578	12.0324
WBGene00022500	3.69264	1.26317	12.028
WBGene00017676	0.618837	3.12645	12.024
WBGene00020297	-0.660144	1.47989	12.0059
WBGene00021883	0.375601	1.26894	11.9978
WBGene00219985	2.61569	1.47827	11.8855
WBGene00017724	4.38114	0.738899	11.8794
WBGene00017937	1.52613	0.898315	11.8767
WBGene00017923	2.33422	1.946	11.8632
WBGene00016596	2.29458	1.70444	11.8598
WBGene00021507	1.5443	1.93598	11.8533
WBGene00020695	-0.498338	2.15814	11.8388
WBGene00020094	2.56646	1.82726	11.8166
WBGene00021629	1.18569	1.51633	11.8003
WBGene00022381	-0.0417981	1.64209	11.7963
WBGene00012059	0.909324	9.77799	11.7931
WBGene00013688	0.842448	2.2784	11.7869
WBGene00022307	1.1638	2.3256	11.7867
WBGene00016650	-0.0919019	1.58644	11.7611
WBGene00022497	-2.1838	1.73716	11.7442
WBGene00013289	1.9488	1.05855	11.7396
WBGene00020831	0.887146	1.45401	11.7303
WBGene00020740	2.11071	3.19127	11.7008
WBGene00017733	0.059692	9.49892	11.6993
WBGene00013311	0.185424	1.41251	11.6983
WBGene00022599	0.321349	3.11629	11.6798
WBGene00012615	1.15919	1.8069	11.6718
WBGene00011775	0.272545	2.51374	11.6714
WBGene00017210	0.0132084	2.79633	11.666
WBGene00012005	0.324604	1.92411	11.6606
WBGene00011768	2.14449	1.42638	11.6275
WBGene00013355	1.49165	2.11234	11.5687
WBGene00016610	0.154422	2.08377	11.5667
WBGene00011304	1.37118	0.8758	11.5485
WBGene00016967	1.31119	2.66449	11.5467
WBGene00022347	0.878348	2.98312	11.54
WBGene00011337	0.793986	2.00251	11.5398
WBGene00016739	1.92635	1.35345	11.531
WBGene00011978	3.13391	1.1427	11.5247
WBGene00012148	0.0563344	1.83416	11.5245
WBGene00017605	0.579594	3.22373	11.5121
WBGene00017719	0.651948	2.78505	11.5096
WBGene00020097	0.773798	1.28453	11.5084
WBGene00012144	-0.136147	2.45447	11.5068
WBGene00019960	1.1905	1.34124	11.5024
WBGene00012468	0.0145146	1.98899	11.4983
WBGene00018776	0.280737	2.30825	11.4876
WBGene00019185	1.40061	2.1652	11.4596
WBGene00012973	3.33654	0.915439	11.4571
WBGene00022274	2.80029	3.30112	11.4282
WBGene00020562	0.709208	0.804871	11.413
WBGene00012813	0.134466	1.04914	11.4075
WBGene00017244	0.520434	1.47354	11.4066
WBGene00012107	2.18241	2.12046	11.392
WBGene00012929	-0.198853	1.73349	11.3881
WBGene00010435	-0.122223	9.27992	11.3794
WBGene00022369	0.0374478	1.9215	11.3415
WBGene00010840	-0.32523	2.23081	11.3327
WBGene00021843	-1.30737	4.62266	11.3255
WBGene00012644	0.835562	1.76149	11.318
WBGene00011803	2.49884	2.06314	11.3046
WBGene00012206	0.126031	2.73696	11.3002
WBGene00012261	1.18664	0.513129	11.2721
WBGene00013094	-0.55123	2.04995	11.2643
WBGene00017301	1.14128	7.66885	11.2602
WBGene00020579	1.6637	2.05385	11.258
WBGene00015295	1.04595	4.29498	11.2535
WBGene00018974	0.0285092	2.99173	11.2413
WBGene00017317	-1.22746	1.98994	11.2358
WBGene00013284	0.973552	1.82513	11.2274
WBGene00019819	-0.178911	1.74829	11.2176
WBGene00018743	0.637609	1.41126	11.2157
WBGene00019166	1.02299	9.2055	11.2128
WBGene00012362	1.68987	0.732406	11.2089
WBGene00019322	-1.21265	1.07412	11.1882
WBGene00011230	0.71238	1.18952	11.1879
WBGene00015687	-0.954989	1.05281	11.1854
WBGene00011330	1.50524	2.54787	11.1844
WBGene00013124	3.80452	2.06137	11.1818
WBGene00015966	1.09393	3.41105	11.1687
WBGene00012768	-1.77265	2.40142	11.1668
WBGene00015565	0.188574	1.59211	11.156
WBGene00020391	1.04555	1.18957	11.1497
WBGene00011884	0.341212	0.394737	11.142
WBGene00000672	1.00357	0.828951	11.1285
WBGene00019747	0.767961	3.13224	11.1253
WBGene00018971	4.13375	3.77317	11.1237
WBGene00016655	-0.826449	4.25033	11.1207
WBGene00022678	1.13469	1.85125	11.1008
WBGene00017885	0.81554	1.61219	11.0882
WBGene00019599	1.97276	2.21369	11.0857
WBGene00021868	0.174175	2.46482	11.0841
WBGene00021698	0.300979	1.14612	11.0827
WBGene00018758	-0.581592	2.27285	11.0798
WBGene00016269	-0.253715	2.5862	11.0797
WBGene00016264	0.245979	1.87413	11.0738
WBGene00017775	0.748819	1.37131	11.0653
WBGene00016746	0.058308	8.95417	11.0649
WBGene00012341	0.122826	8.95653	11.0528
WBGene00016408	-0.203469	5.88091	11.0436
WBGene00021370	1.64501	2.74695	11.034
WBGene00022743	0.718406	3.39739	11.0325
WBGene00016326	0.870264	1.03944	11.0286
WBGene00020110	0.560773	2.93581	11.0107
WBGene00010150	0.727053	2.55918	11.0092
WBGene00011338	-0.0539972	2.2504	11.0083
WBGene00077761	2.27998	1.9626	11.0078
WBGene00019282	0.789712	3.4441	10.9983
WBGene00044689	-0.848928	1.94103	10.9982
WBGene00018146	-0.131782	8.85183	10.9845
WBGene00012256	1.40058	2.19079	10.9809
WBGene00019839	1.46862	0.993897	10.968
WBGene00013260	-1.13064	3.11532	10.9633
WBGene00016751	1.1031	6.4201	10.9589
WBGene00020779	-0.0951996	2.77649	10.9528
WBGene00022593	0.891447	8.93855	10.9298
WBGene00012555	0.115684	3.51137	10.9293
WBGene00019511	0.22492	1.58149	10.9293
WBGene00022412	1.13353	3.8707	10.9281
WBGene00012443	-1.56943	1.87148	10.925
WBGene00015002	1.81552	3.15963	10.9219
WBGene00011060	0.0770631	0.778976	10.8865
WBGene00017418	1.63643	1.89113	10.852
WBGene00020379	0.89332	0.515549	10.8419
WBGene00022382	-0.124036	2.47716	10.835
WBGene00012478	0.902173	2.3928	10.8321
WBGene00018611	-0.266494	2.98939	10.8294
WBGene00012407	0.357795	8.71546	10.8018
WBGene00019487	1.56299	1.10228	10.7951
WBGene00019760	0.441282	0.934703	10.7951
WBGene00018572	2.04652	0.0952608	10.7812
WBGene00017928	1.32261	1.49746	10.7776
WBGene00021430	0.864987	2.34697	10.7733
WBGene00012990	0.0458282	0.763069	10.7624
WBGene00018221	1.0595	4.96679	10.7607
WBGene00013354	-0.293778	1.47494	10.7578
WBGene00017998	1.95532	2.20182	10.7576
WBGene00021474	0.902286	0.758257	10.7328
WBGene00021945	-0.287482	2.01178	10.7254
WBGene00012257	1.57825	1.00127	10.7233
WBGene00020481	1.19177	1.08411	10.7156
WBGene00015125	-0.41184	3.34709	10.7124
WBGene00022380	-0.827985	2.46607	10.7111
WBGene00018604	0.0103592	0.983931	10.7101
WBGene00044623	2.91031	1.32148	10.7005
WBGene00017969	1.77538	8.86366	10.6973
WBGene00017302	0.615118	2.39005	10.6958
WBGene00014244	0.39355	6.83076	10.6856
WBGene00018532	0.0203185	1.17346	10.6823
WBGene00011344	-0.110635	1.94593	10.6508
WBGene00019730	2.91958	2.20047	10.6493
WBGene00016419	1.70581	2.70662	10.6483
WBGene00014054	-0.276983	2.76999	10.6476
WBGene00016323	-0.158544	8.55683	10.6402
WBGene00016803	-0.150912	1.75898	10.6394
WBGene00012474	-0.217235	1.79798	10.6382
WBGene00019698	-0.649334	0.815924	10.6367
WBGene00018008	-0.555213	2.37794	10.6365
WBGene00017925	-0.169288	1.09433	10.6364
WBGene00018934	-1.37212	1.90707	10.6208
WBGene00018339	-0.467113	2.34922	10.6202
WBGene00019520	2.33044	3.24038	10.6196
WBGene00011299	1.20778	0.583457	10.6189
WBGene00017478	1.39353	8.75499	10.6132
WBGene00016810	-0.0241953	8.64178	10.6069
WBGene00016101	-0.0408528	5.2139	10.604
WBGene00044916	-2.12296	5.57756	10.5996
WBGene00013558	-1.08827	2.59752	10.5956
WBGene00018270	0.669065	6.47738	10.5918
WBGene00016418	1.24828	1.37686	10.5914
WBGene00019261	0.292774	1.48338	10.5855
WBGene00018682	0.266341	5.04386	10.58
WBGene00017687	1.06069	1.78134	10.5779
WBGene00019357	-0.927791	1.05537	10.576
WBGene00012097	-0.0299221	1.9588	10.5713
WBGene00013718	0.719141	0.131686	10.5709
WBGene00018362	-0.678614	3.94303	10.5656
WBGene00013263	0.205254	8.50819	10.5621
WBGene00013597	0.101448	1.73447	10.5533
WBGene00020025	-0.00626485	8.56064	10.5463
WBGene00018886	1.09753	2.31777	10.5461
WBGene00018033	0.314049	8.41811	10.5336
WBGene00012433	1.57884	7.06033	10.5278
WBGene00008034	-1.42735	2.95038	10.5276
WBGene00012464	1.82767	8.63312	10.522
WBGene00044049	-0.0239905	6.10528	10.5157
WBGene00011109	1.71487	8.661	10.5154
WBGene00020762	1.04207	0.466157	10.5152
WBGene00022642	-0.162349	3.18279	10.5065
WBGene00011975	0.339505	2.71244	10.5013
WBGene00020497	0.340248	1.79525	10.4954
WBGene00018265	0.543353	2.40493	10.4945
WBGene00017993	-1.73833	1.59795	10.4941
WBGene00019432	-1.28834	8.21076	10.4883
WBGene00015298	0.797534	6.17671	10.4876
WBGene00023209	2.10936	0.799507	10.4876
WBGene00011242	0.0253989	2.42311	10.4816
WBGene00012531	1.20393	0.79439	10.4682
WBGene00010890	-1.29553	8.15792	10.468
WBGene00019305	-0.557399	0.780493	10.4664
WBGene00011331	0.443209	3.46342	10.4664
WBGene00021956	-0.37324	1.87945	10.4658
WBGene00013739	-1.64918	8.16936	10.4652
WBGene00016845	0.238568	1.19934	10.461
WBGene00044294	0.640992	2.372	10.4571
WBGene00011571	-1.08058	2.42011	10.4526
WBGene00023404	1.27849	2.02718	10.4504
WBGene00012434	1.29078	0.972102	10.4428
WBGene00017734	0.835637	1.1752	10.4365
WBGene00014015	-0.439007	0.155249	10.4261
WBGene00020551	2.17442	0.990295	10.4152
WBGene00020166	0.0977487	6.51307	10.4093
WBGene00019938	-0.0610508	2.1234	10.4042
WBGene00018145	1.56899	0.337361	10.4014
WBGene00012019	3.2984	0.989369	10.3995
WBGene00018215	0.433788	1.52902	10.397
WBGene00206419	0.789212	1.28216	10.397
WBGene00044073	2.18651	8.55296	10.3906
WBGene00011248	0.40025	6.4993	10.3897
WBGene00015480	1.10028	2.39531	10.3793
WBGene00020194	1.13416	2.85403	10.3785
WBGene00013360	-1.74188	2.69155	10.3778
WBGene00044698	1.31108	1.26845	10.3747
WBGene00018468	2.17476	0.50743	10.372
WBGene00011273	-1.265	0.49366	10.37
WBGene00014078	0.635061	2.70746	10.3642
WBGene00012343	-0.173075	1.06318	10.354
WBGene00015067	0.240876	2.15671	10.3407
WBGene00013082	0.702223	0.911801	10.3401
WBGene00020135	-1.96587	1.8954	10.3371
WBGene00019351	-0.0723873	0.283907	10.3333
WBGene00012226	0.117975	0.460043	10.3322
WBGene00011352	0.20597	2.01568	10.3313
WBGene00013270	-1.15903	2.83796	10.3312
WBGene00012104	0.595526	4.04453	10.3293
WBGene00018811	-1.79089	1.71108	10.3286
WBGene00014148	0.877483	2.80252	10.3256
WBGene00020827	-0.311679	1.81166	10.3255
WBGene00011932	-0.0299774	5.04764	10.3251
WBGene00020109	-1.15391	6.34805	10.3249
WBGene00010621	1.87955	2.01637	10.3163
WBGene00021564	1.52973	1.42587	10.3163
WBGene00013906	1.64825	8.46942	10.3124
WBGene00013321	1.22199	2.24329	10.3122
WBGene00019326	0.634703	1.54234	10.3091
WBGene00011737	1.60453	2.25947	10.3024
WBGene00012762	0.376072	0.0434575	10.2994
WBGene00022649	5.73296	0.864511	10.2994
WBGene00013002	-0.40761	1.74705	10.2964
WBGene00013884	0.890607	5.81533	10.2938
WBGene00012471	1.34161	1.67392	10.2873
WBGene00017988	-0.549506	2.18299	10.2776
WBGene00019673	1.38737	1.35366	10.275
WBGene00013465	-0.913255	3.36707	10.2735
WBGene00023405	0.666842	0.80218	10.2707
WBGene00016990	0.105037	2.74074	10.2646
WBGene00015126	-0.00961206	1.92047	10.262
WBGene00012353	-0.178481	2.74459	10.2611
WBGene00019888	0.807663	0.324312	10.2596
WBGene00011885	0.393208	1.32897	10.2573
WBGene00021011	1.64894	2.40061	10.2569
WBGene00012988	2.06488	0.546935	10.255
WBGene00018037	0.848962	2.86397	10.2536
WBGene00021847	0.517063	2.56177	10.2536
WBGene00021208	0.138938	2.55269	10.2535
WBGene00023497	-0.537184	0.340805	10.2505
WBGene00020800	0.833996	8.75998	10.2437
WBGene00015501	-0.807304	2.56032	10.2428
WBGene00021551	-0.616338	1.58662	10.2409
WBGene00012850	0.512307	1.2054	10.2272
WBGene00022029	-0.691851	2.17118	10.2182
WBGene00019090	0.104774	8.61783	10.2179
WBGene00019064	4.35398	2.76749	10.2158
WBGene00044467	-0.1113	0.606398	10.2108
WBGene00016700	2.2261	2.3768	10.2
WBGene00018290	0.296489	2.5459	10.199
WBGene00017891	0.70482	1.77931	10.1948
WBGene00011985	-0.616198	7.94779	10.1918
WBGene00018218	-0.632992	2.4493	10.1889
WBGene00018036	0.470473	2.3356	10.1877
WBGene00021353	1.12292	2.5599	10.1868
WBGene00015472	0.437623	1.64508	10.186
WBGene00011759	-0.480539	8.04354	10.1856
WBGene00013668	-0.233122	1.73357	10.1844
WBGene00022361	0.0751514	1.37729	10.1839
WBGene00012100	1.11705	0.920107	10.1814
WBGene00021351	-0.556865	1.52667	10.1814
WBGene00022868	0.406631	8.35238	10.17
WBGene00012968	0.307219	2.25918	10.1689
WBGene00020017	3.70246	1.18006	10.1671
WBGene00021533	-0.622717	8.05125	10.1663
WBGene00022277	-0.417618	8.06237	10.1659
WBGene00012118	4.52449	-0.103225	10.1619
WBGene00011333	0.544075	-0.332875	10.1594
WBGene00018181	-0.337445	7.99721	10.158
WBGene00020952	1.3701	1.6089	10.1549
WBGene00011428	-1.19133	2.20003	10.139
WBGene00018018	0.714573	1.35916	10.1344
WBGene00018418	1.76117	3.78363	10.1322
WBGene00018268	-0.720649	8.07758	10.1248
WBGene00011281	-0.548547	4.71713	10.1232
WBGene00011300	-0.204794	1.62904	10.123
WBGene00018405	0.101651	2.46272	10.1202
WBGene00021170	-1.14301	7.79773	10.1197
WBGene00015141	0.0175953	1.43354	10.118
WBGene00015613	-0.0867476	3.41936	10.1129
WBGene00012004	-2.4907	7.61833	10.1108
WBGene00010579	-1.1023	1.07696	10.1078
WBGene00016781	-0.0636363	1.39606	10.1028
WBGene00013014	0.627722	4.35229	10.0996
WBGene00013997	-0.856623	2.68325	10.0833
WBGene00012440	0.80567	0.068543	10.0829
WBGene00016384	-0.0263179	0.822396	10.0765
WBGene00016423	0.52795	1.09289	10.0765
WBGene00022471	0.884627	8.25478	10.0758
WBGene00021771	0.0260245	2.62755	10.0698
WBGene00012964	-1.05678	2.71465	10.0643
WBGene00021625	2.54701	1.34714	10.0625
WBGene00013595	-0.07254	1.51134	10.0605
WBGene00017991	2.28854	2.97172	10.0605
WBGene00019762	-0.185387	2.0486	10.0605
WBGene00012014	0.161696	8.01969	10.058
WBGene00020702	1.89639	8.25999	10.0575
WBGene00021334	0.250893	1.63387	10.0551
WBGene00022702	-0.511889	8.11239	10.0526
WBGene00045082	-0.0302293	0.776883	10.0492
WBGene00018680	0.436233	2.55913	10.0489
WBGene00011888	1.17413	3.21291	10.0454
WBGene00012540	1.33604	5.6089	10.0442
WBGene00012794	1.3363	1.08385	10.0377
WBGene00019259	-0.771299	1.88038	10.0331
WBGene00019820	-0.620492	3.63789	10.0329
WBGene00017686	-1.0752	7.88952	10.0319
WBGene00022373	-1.25049	3.89994	10.0313
WBGene00022800	-0.282364	1.25688	10.0303
WBGene00021613	-0.381262	7.86532	10.024
WBGene00012179	-1.91203	0.41589	10.0219
WBGene00012995	-0.961596	5.98458	10.0203
WBGene00020447	0.371688	2.93672	10.0177
WBGene00017238	-1.16382	2.55063	10.0116
WBGene00019061	-0.690439	1.19911	10.0112
WBGene00015477	-0.0456867	2.26879	10.0106
WBGene00017423	-0.395526	0.692094	10.0049
WBGene00017970	0.291551	1.24573	10.0049
WBGene00077526	-1.6341	1.28467	10.0049
WBGene00013021	-0.447457	2.53413	10.0039
WBGene00022103	0.230857	2.29346	9.99909
WBGene00018319	-1.01796	2.03717	9.9989
WBGene00021636	-0.637	8.0776	9.99694
WBGene00012524	-0.869096	7.6557	9.99376
WBGene00020742	-1.0456	1.90371	9.99212
WBGene00019196	-0.462595	2.47207	9.99132
WBGene00016468	2.82585	3.50514	9.98936
WBGene00019778	-0.972561	2.46946	9.98401
WBGene00011827	0.352287	1.0879	9.98158
WBGene00018395	-1.23142	1.61753	9.97204
WBGene00018467	0.271612	2.14384	9.96971
WBGene00011995	0.105517	1.72379	9.96372
WBGene00019404	1.81265	8.18806	9.96159
WBGene00015510	1.15554	4.46184	9.95768
WBGene00017874	0.677487	1.97263	9.95768
WBGene00021635	0.377683	-0.269249	9.95291
WBGene00013720	-0.133374	7.77958	9.94669
WBGene00018697	-0.349348	1.90341	9.94586
WBGene00012765	0.167043	0.731556	9.94549
WBGene00022281	0.442598	3.02543	9.94549
WBGene00022134	-1.43748	2.18872	9.94171
WBGene00013301	-0.335558	2.43058	9.93934
WBGene00018931	-0.222785	7.79048	9.93793
WBGene00013189	1.68888	6.2168	9.93438
WBGene00015250	-0.221458	0.338753	9.93042
WBGene00012319	0.754456	1.68319	9.9275
WBGene00021754	0.129228	-0.296077	9.92389
WBGene00013266	-0.471761	1.38307	9.9206
WBGene00022301	-1.50252	4.10745	9.91578
WBGene00011361	-0.803269	7.6062	9.9104
WBGene00017217	0.270902	1.60512	9.9079
WBGene00012372	1.72356	7.99145	9.90626
WBGene00018823	0.81451	2.10956	9.90475
WBGene00020368	0.305969	0.575908	9.90147
WBGene00012484	2.23683	0.902429	9.89731
WBGene00045483	-1.43788	7.55201	9.88965
WBGene00011050	0.0817627	0.562102	9.88849
WBGene00017536	0.239302	2.61673	9.88714
WBGene00015107	2.04758	7.98639	9.88388
WBGene00013481	2.63842	2.7875	9.88342
WBGene00016659	0.522971	2.04704	9.87928
WBGene00050941	0.597341	7.98649	9.87925
WBGene00010760	1.63402	1.24708	9.87532
WBGene00011966	-1.27418	0.970971	9.87532
WBGene00019003	-0.113495	1.10807	9.87532
WBGene00022051	-0.0846099	0.641059	9.87532
WBGene00011393	0.933311	2.38063	9.86866
WBGene00045142	-1.15541	-0.472426	9.86702
WBGene00022144	-0.353002	0.60959	9.86297
WBGene00020443	0.709134	2.62232	9.85374
WBGene00018316	-0.22181	1.11841	9.84838
WBGene00011867	2.04503	1.8609	9.83575
WBGene00012803	-0.712222	1.57352	9.83461
WBGene00011807	-0.751247	5.9189	9.82902
WBGene00019323	-0.860504	1.55867	9.82764
WBGene00021906	1.33811	0.927215	9.82764
WBGene00022499	0.91765	1.31626	9.82764
WBGene00011760	0.788498	2.90953	9.82207
WBGene00017300	-0.432724	1.67225	9.82062
WBGene00012113	-0.481146	1.67713	9.81983
WBGene00018866	-0.947232	2.89869	9.81587
WBGene00011142	-1.41685	7.49537	9.8139
WBGene00019844	1.1036	1.66582	9.81355
WBGene00013136	1.13683	1.02383	9.80641
WBGene00016062	-0.584213	1.8491	9.80641
WBGene00021813	-1.55328	1.81897	9.79923
WBGene00017286	-0.0566129	7.7696	9.79815
WBGene00010766	0.0108859	0.72619	9.79774
WBGene00016409	-0.77721	2.0025	9.79725
WBGene00010795	-0.727508	2.32937	9.79611
WBGene00012664	1.79026	-0.13632	9.79398
WBGene00010901	1.45318	1.56921	9.79282
WBGene00012998	-0.65173	1.49971	9.79198
WBGene00020801	0.798132	2.82309	9.79198
WBGene00022396	0.397768	0.605689	9.79198
WBGene00016540	-0.833393	7.64984	9.7903
WBGene00011796	3.82483	2.56184	9.77732
WBGene00017534	-0.176648	7.862	9.77672
WBGene00022150	-1.03337	4.24571	9.77576
WBGene00013859	3.88301	2.22771	9.77498
WBGene00022053	-0.959254	1.39778	9.77446
WBGene00017964	-1.11393	7.9573	9.76721
WBGene00013463	0.00623161	0.660919	9.76241
WBGene00017757	-1.02185	7.58801	9.76216
WBGene00011292	-0.661663	0.801511	9.75486
WBGene00008215	1.0498	5.99055	9.75084
WBGene00018144	0.738511	7.99254	9.75033
WBGene00016335	0.857805	-1.30382	9.7476
WBGene00011081	1.37925	1.121	9.74726
WBGene00044072	-1.54566	1.66336	9.74726
WBGene00022376	-0.901333	7.75535	9.74405
WBGene00021074	-1.58534	7.37993	9.74357
WBGene00018864	-1.65226	4.70742	9.7424
WBGene00008402	0.0322597	2.6135	9.74121
WBGene00014226	-2.13972	4.96276	9.74066
WBGene00015857	1.68039	2.57049	9.74059
WBGene00012943	-0.376232	0.471059	9.73958
WBGene00014001	0.61713	0.689844	9.73958
WBGene00013734	-1.07508	1.80192	9.7388
WBGene00016837	-1.90192	2.57868	9.73333
WBGene00018965	2.18603	1.47276	9.73185
WBGene00013269	-1.46007	2.67038	9.73118
WBGene00011349	-0.859578	3.91309	9.72907
WBGene00022104	0.48734	8.16701	9.72723
WBGene00020022	0.567198	2.09028	9.71534
WBGene00012203	-0.0974944	2.10576	9.70749
WBGene00012208	0.674548	2.47509	9.69438
WBGene00013959	-0.115686	7.55316	9.68894
WBGene00011917	-0.665135	1.64146	9.68399
WBGene00013849	1.50441	2.21651	9.68399
WBGene00018857	-0.224129	1.12665	9.68399
WBGene00012641	-0.191034	0.716501	9.67577
WBGene00014119	1.41761	0.671613	9.66909
WBGene00012544	-0.337913	1.19836	9.66893
WBGene00045145	0.728909	7.97114	9.66889
WBGene00012032	1.29401	8.45719	9.66747
WBGene00020553	-0.828584	0.919283	9.66747
WBGene00020949	-0.17604	7.49422	9.66515
WBGene00011383	-0.347428	0.620038	9.65909
WBGene00011864	0.157672	0.277077	9.65909
WBGene00012997	-0.718004	7.4658	9.65883
WBGene00016653	-1.002	0.159444	9.65607
WBGene00021352	-0.588127	-0.498796	9.65607
WBGene00013464	-0.436321	4.96687	9.65607
WBGene00011856	-1.86044	1.32539	9.65265
WBGene00018007	-0.19132	2.34653	9.64211
WBGene00020113	-0.293993	7.43418	9.62023
WBGene00022014	-0.129315	1.44893	9.62004
WBGene00012901	2.9116	7.79013	9.61901
WBGene00044767	1.11708	2.43371	9.61748
WBGene00022365	-0.465894	2.23172	9.61707
WBGene00012904	-0.400718	2.14786	9.61372
WBGene00022037	1.49589	2.56541	9.61144
WBGene00015518	-1.87534	5.12411	9.6099
WBGene00020630	-0.481638	1.9913	9.60979
WBGene00011266	3.68367	3.46358	9.6039
WBGene00011250	-0.695447	7.38406	9.59882
WBGene00019018	1.09295	0.653542	9.59279
WBGene00219784	0.953154	7.57068	9.59179
WBGene00012665	1.30693	1.04587	9.58919
WBGene00019678	0.117032	2.14172	9.58919
WBGene00016456	0.0191617	0.823275	9.58339
WBGene00011278	3.33269	0.118663	9.58007
WBGene00008669	-0.203251	2.20913	9.57986
WBGene00021540	-0.591705	7.37852	9.57369
WBGene00011860	-0.989609	7.40243	9.57313
WBGene00022203	-0.57679	5.82781	9.57181
WBGene00015329	-1.39284	2.00354	9.57086
WBGene00015776	0.0810337	0.936124	9.57086
WBGene00012125	2.04647	1.05138	9.56943
WBGene00019816	1.06138	2.34981	9.56475
WBGene00020946	-3.95863	1.49131	9.56375
WBGene00012602	-1.10925	0.883868	9.56155
WBGene00012804	-0.656178	7.74018	9.55763
WBGene00012722	-0.94154	0.561723	9.54265
WBGene00017314	2.38908	2.45004	9.54265
WBGene00019749	0.9914	7.68981	9.54244
WBGene00018976	1.62316	0.154596	9.53493
WBGene00016754	-0.715026	7.39573	9.53433
WBGene00012692	0.00359618	0.519112	9.53306
WBGene00020164	1.7966	1.24107	9.53306
WBGene00011765	0.591667	7.50267	9.52819
WBGene00013924	-0.800723	1.15411	9.51356
WBGene00015552	-0.434523	1.32406	9.51356
WBGene00011276	-0.635575	1.80943	9.50362
WBGene00018731	-2.70946	6.93326	9.50212
WBGene00011446	2.07225	2.04337	9.49984
WBGene00012188	-1.1588	1.48819	9.49758
WBGene00196015	5.3348	-1.34428	9.49428
WBGene00018187	2.60629	0.759697	9.49365
WBGene00017981	-1.68039	5.4078	9.49085
WBGene00021316	-0.121474	0.647266	9.48908
WBGene00022383	1.55853	0.906418	9.48384
WBGene00020146	-0.596622	0.556297	9.48353
WBGene00012824	-0.522834	7.28578	9.48133
WBGene00015181	-0.311668	0.611968	9.47858
WBGene00016494	-0.517203	4.27614	9.47732
WBGene00044481	-0.721745	1.6325	9.4666
WBGene00017967	-0.60082	1.68325	9.46311
WBGene00012892	3.13147	7.6644	9.46239
WBGene00015815	-1.03886	7.28506	9.45916
WBGene00020442	-1.14025	7.27935	9.45916
WBGene00013292	0.960095	7.42312	9.45845
WBGene00019941	-0.877553	2.05259	9.45812
WBGene00020560	2.22802	7.6883	9.4559
WBGene00011324	-1.11311	5.50556	9.45286
WBGene00013736	-1.03922	1.08289	9.45265
WBGene00044536	-1.02284	2.74675	9.45121
WBGene00017304	-1.73005	7.07383	9.44556
WBGene00017797	-1.06229	1.65284	9.44518
WBGene00013865	2.93321	2.30041	9.44209
WBGene00022188	-0.316999	2.25723	9.44209
WBGene00021309	2.62245	2.57486	9.44206
WBGene00022138	-0.0312446	2.0204	9.44206
WBGene00012885	-1.19953	1.82399	9.44089
WBGene00010587	-0.0328799	7.37984	9.43821
WBGene00022466	-0.507735	7.40953	9.43753
WBGene00013518	0.964771	2.85772	9.43718
WBGene00019008	0.293848	7.47293	9.43149
WBGene00012674	-1.40985	1.6105	9.43135
WBGene00013018	-0.603073	7.33728	9.43081
WBGene00017996	0.197084	-0.689603	9.42984
WBGene00011912	-0.241738	1.35269	9.42857
WBGene00012646	-0.0534096	7.31976	9.42541
WBGene00016894	0.801722	0.462815	9.42426
WBGene00194650	-0.836726	0.354932	9.42426
WBGene00044206	-2.49756	2.04979	9.4211
WBGene00010879	1.01017	1.92765	9.42052
WBGene00012648	3.21058	2.35177	9.42052
WBGene00012971	-0.624956	-1.38111	9.41866
WBGene00017268	-0.728362	7.25641	9.4185
WBGene00194986	-0.538352	7.31775	9.41331
WBGene00012383	-0.96439	2.08803	9.41301
WBGene00011869	2.95912	1.55128	9.41004
WBGene00077693	-0.58477	1.40025	9.40957
WBGene00020968	-0.670928	1.98879	9.39848
WBGene00016383	0.229976	3.22453	9.39061
WBGene00013017	-1.00789	2.20754	9.38755
WBGene00017920	0.434182	0.804575	9.38726
WBGene00020464	-0.705247	1.18029	9.38726
WBGene00016465	2.40896	7.57516	9.38665
WBGene00017637	-0.627279	2.31688	9.38665
WBGene00194832	1.24086	7.77624	9.3843
WBGene00020936	-2.80025	6.77713	9.38387
WBGene00011560	-0.0810635	0.58724	9.3759
WBGene00021963	1.65275	0.574145	9.3759
WBGene00044330	0.380663	1.54674	9.3759
WBGene00019756	5.27145	1.89195	9.37531
WBGene00017025	0.272107	0.238879	9.36665
WBGene00018256	1.43619	8.17383	9.3644
WBGene00019546	1.34763	1.32621	9.3644
WBGene00020134	1.75483	1.10596	9.3644
WBGene00021363	-1.07763	1.27856	9.3644
WBGene00017319	0.496843	7.40192	9.36415
WBGene00021344	2.3603	7.50916	9.36341
WBGene00017866	0.941367	7.58579	9.35845
WBGene00017328	-1.44291	7.26814	9.35763
WBGene00017781	0.348539	7.37096	9.35709
WBGene00016710	-0.0343374	1.07657	9.35276
WBGene00015407	0.1608	7.29643	9.35179
WBGene00012643	-0.331603	0.708752	9.34098
WBGene00017018	4.3015	8.22909	9.34098
WBGene00019401	-0.482749	1.1078	9.34098
WBGene00016499	1.33736	7.38521	9.33935
WBGene00017613	-0.497817	1.87676	9.33648
WBGene00012225	2.66921	7.73065	9.33621
WBGene00020781	-0.0734299	7.76343	9.33432
WBGene00011891	-0.885149	7.05331	9.3338
WBGene00012398	-1.24022	1.91641	9.33033
WBGene00016792	-0.876814	-1.0322	9.33033
WBGene00020126	-1.10543	7.1136	9.3301
WBGene00017749	-0.25475	1.6647	9.32904
WBGene00018226	-0.0777427	1.54005	9.32904
WBGene00013361	-0.740463	4.89229	9.32794
WBGene00015184	-0.387251	7.38178	9.3236
WBGene00016844	-1.27469	1.50545	9.31696
WBGene00020171	-0.890099	1.74427	9.31696
WBGene00219904	1.80231	1.0002	9.31696
WBGene00018932	-1.61588	1.85069	9.31582
WBGene00016463	-0.904502	7.28385	9.31432
WBGene00019842	-1.23794	0.806694	9.30471
WBGene00045305	0.254041	1.26279	9.30471
WBGene00016811	-0.692231	1.73946	9.3047
WBGene00044615	1.11987	7.31393	9.29897
WBGene00219758	-0.117659	1.69625	9.2976
WBGene00013459	1.31092	7.61746	9.29257
WBGene00020738	1.52763	-1.05772	9.29257
WBGene00012712	0.0127102	1.43797	9.2923
WBGene00012932	-0.647889	1.93942	9.2923
WBGene00019748	0.504135	0.677398	9.2923
WBGene00014300	-2.06933	6.83972	9.28453
WBGene00016971	-1.46831	1.67252	9.27973
WBGene00017842	1.21361	2.52184	9.27973
WBGene00018238	-0.0861451	1.43163	9.27973
WBGene00016151	-1.47811	6.82314	9.27373
WBGene00021128	1.81157	-0.859257	9.27312
WBGene00013000	0.944041	1.53213	9.26699
WBGene00044440	-0.73652	1.0021	9.26699
WBGene00010943	-0.982918	1.9744	9.26696
WBGene00017852	-0.539909	0.0186895	9.26654
WBGene00018967	-0.449637	-0.00735569	9.25993
WBGene00010959	-2.79698	1.05375	9.25407
WBGene00012600	-0.926394	0.782289	9.25407
WBGene00016511	-0.382159	1.31965	9.25407
WBGene00021638	-0.213867	1.76172	9.25407
WBGene00021905	-0.264219	0.912892	9.25407
WBGene00019465	-0.52439	1.9776	9.25216
WBGene00020249	0.633698	7.1559	9.24992
WBGene00017144	0.375214	7.20259	9.24814
WBGene00015285	-1.15091	6.95817	9.24786
WBGene00219316	-0.137422	2.30718	9.24335
WBGene00016970	0.526255	1.69606	9.24097
WBGene00017934	0.545785	0.248471	9.23979
WBGene00022278	-1.53219	1.85519	9.23217
WBGene00011235	1.15216	0.92509	9.22769
WBGene00013016	0.460688	1.13309	9.22769
WBGene00022149	-1.09428	1.55418	9.22769
WBGene00022793	0.341068	0.54226	9.22769
WBGene00018819	1.66071	1.2238	9.22665
WBGene00019847	1.27918	0.052114	9.22613
WBGene00013877	-1.59451	6.86611	9.22488
WBGene00022368	-1.42016	5.11926	9.22441
WBGene00020930	3.96985	0.560812	9.22159
WBGene00013219	-0.345973	-0.335893	9.21922
WBGene00044609	-1.41724	2.36039	9.217
WBGene00012221	-1.04909	6.955	9.21573
WBGene00017546	-1.26861	1.34652	9.21422
WBGene00017931	0.632714	1.0665	9.21422
WBGene00019273	2.55496	1.50839	9.21422
WBGene00020284	-0.334772	1.16481	9.21422
WBGene00012610	-0.26261	1.99648	9.20928
WBGene00017997	-1.74702	6.87864	9.20686
WBGene00014801	3.38154	7.39866	9.20314
WBGene00011723	0.805015	1.51669	9.20056
WBGene00011755	0.0547937	1.46031	9.20056
WBGene00013962	0.0125208	0.628957	9.20056
WBGene00019591	0.751101	7.8543	9.20056
WBGene00020962	-0.514445	7.38537	9.1982
WBGene00018403	0.690387	7.23508	9.19248
WBGene00021059	-0.795055	4.13144	9.19248
WBGene00020822	-0.318125	7.06608	9.19132
WBGene00012289	-0.472264	0.761052	9.1867
WBGene00016133	1.54416	7.96035	9.1867
WBGene00016871	0.0385908	1.54878	9.1867
WBGene00019766	-0.268468	1.15689	9.1867
WBGene00086546	-0.464614	1.55749	9.18446
WBGene00012829	-1.20134	7.0674	9.18401
WBGene00022378	-1.38251	-0.232063	9.18393
WBGene00044404	1.61808	7.26212	9.17932
WBGene00016504	-0.362991	7.08732	9.17855
WBGene00010450	-1.96378	6.83872	9.17736
WBGene00012840	9.67483	0.222808	9.17672
WBGene00021855	-1.50383	7.24487	9.17672
WBGene00010626	-1.02761	6.86049	9.17407
WBGene00023409	-1.2616	7.05883	9.17003
WBGene00021844	-0.196267	-1.22831	9.16945
WBGene00012073	-0.655621	7.08822	9.16411
WBGene00022762	-0.511834	7.15062	9.16222
WBGene00015479	0.658925	7.35485	9.16112
WBGene00019958	2.48476	1.84086	9.15869
WBGene00013846	1.16463	4.70493	9.14385
WBGene00020383	0.553325	0.0846122	9.14385
WBGene00022501	0.797644	0.86308	9.14385
WBGene00010785	-1.86804	3.90738	9.14133
WBGene00018893	-0.797804	7.00874	9.13897
WBGene00015378	-0.402731	6.94679	9.13301
WBGene00021518	1.77571	-1.03555	9.13225
WBGene00017307	1.12572	1.83034	9.12912
WBGene00018367	2.06631	1.56091	9.12912
WBGene00021044	-0.577101	0.812626	9.12912
WBGene00018092	1.60522	7.45432	9.12676
WBGene00196629	1.77239	7.51255	9.12463
WBGene00020701	-0.528444	1.8687	9.12085
WBGene00011730	-0.158664	0.817807	9.11695
WBGene00010442	1.78581	7.89925	9.11417
WBGene00018854	0.993444	0.830326	9.11417
WBGene00020425	-0.126659	1.77875	9.11417
WBGene00018194	1.12571	7.13591	9.11365
WBGene00012984	-0.0394397	7.44729	9.1123
WBGene00012977	-1.15505	6.89952	9.11085
WBGene00012650	-1.95227	7.5117	9.09897
WBGene00011960	3.3363	7.47407	9.08901
WBGene00013682	-0.331545	0.302944	9.08563
WBGene00015381	0.393786	2.15378	9.08563
WBGene00235348	-0.0436377	1.41626	9.08353
WBGene00017898	0.603141	2.80341	9.07971
WBGene00195004	2.26951	6.96193	9.07513
WBGene00012640	2.86768	7.40676	9.07376
WBGene00019505	-0.691143	5.23099	9.07376
WBGene00018016	-1.20698	6.7782	9.07362
WBGene00013217	-0.0846414	2.4801	9.07044
WBGene00018075	-0.128256	2.19678	9.06784
WBGene00018748	0.410468	2.28864	9.06784
WBGene00022790	0.981099	1.8901	9.06784
WBGene00011375	-1.09059	6.84789	9.06713
WBGene00013215	0.137375	7.05276	9.06713
WBGene00022463	-2.02969	6.78799	9.06501
WBGene00219306	-1.15215	6.73441	9.06099
WBGene00012910	2.00312	7.43338	9.05325
WBGene00010924	-0.717984	-0.285924	9.05188
WBGene00013415	0.902519	0.985955	9.05188
WBGene00020972	3.01872	7.25763	9.05048
WBGene00045295	-1.39548	6.7361	9.04786
WBGene00044784	0.532704	1.73482	9.04666
WBGene00018292	7.2456	0.5858	9.04498
WBGene00195175	1.28614	0.357614	9.04498
WBGene00022358	1.70975	2.86415	9.04191
WBGene00015767	-0.154829	6.93563	9.04124
WBGene00011218	-0.844307	7.02789	9.03812
WBGene00012694	-1.0003	1.07386	9.03566
WBGene00015610	-0.385587	7.45628	9.03566
WBGene00016106	2.15923	0.308327	9.03566
WBGene00018702	2.22626	0.872275	9.03566
WBGene00019843	0.975196	0.942765	9.03566
WBGene00020090	-1.11168	1.16197	9.03566
WBGene00022837	2.2743	1.50241	9.03566
WBGene00022792	-0.280815	3.72279	9.03213
WBGene00012558	-0.772819	7.35735	9.02654
WBGene00016005	1.2512	7.16678	9.02243
WBGene00015485	-1.14944	6.71547	9.02158
WBGene00012222	-0.217204	7.0646	9.02146
WBGene00019300	2.02627	1.88123	9.01915
WBGene00017837	-1.74996	6.71592	9.00708
WBGene00011289	-0.660321	1.20401	9.00369
WBGene00012324	2.25161	0.879475	9.00235
WBGene00014214	1.41731	0.80058	9.00235
WBGene00017013	1.09442	1.36347	9.00235
WBGene00019967	2.94275	0.370125	9.00235
WBGene00020935	-1.15057	1.57089	9.00235
WBGene00219436	1.987	0.832216	9.00235
WBGene00023068	-2.56844	1.38789	9.0016
WBGene00014848	1.24068	0.326928	8.99384
WBGene00012947	-0.940694	1.75475	8.99322
WBGene00012483	0.380836	7.0569	8.99068
WBGene00044949	-1.2551	5.0993	8.98703
WBGene00018998	-0.447217	2.0786	8.98526
WBGene00195085	-1.72783	4.18879	8.98507
WBGene00022815	0.539584	-0.129764	8.98505
WBGene00022782	0.373919	6.97028	8.98271
WBGene00017730	1.94775	7.10157	8.9824
WBGene00022788	-2.01058	6.60234	8.9824
WBGene00012347	0.025564	1.96197	8.98198
WBGene00012583	2.19596	5.18043	8.98094
WBGene00012676	0.0316493	-0.0413436	8.97618
WBGene00018641	0.844204	7.07442	8.97551
WBGene00016352	-0.526295	6.7645	8.97543
WBGene00022598	-1.637	7.00516	8.97345
WBGene00017888	-0.292918	4.87858	8.9722
WBGene00011939	-1.49647	1.84143	8.96785
WBGene00012756	-0.61548	0.863045	8.96785
WBGene00019832	-0.229874	-1.05628	8.96785
WBGene00021849	-1.22111	0.78633	8.96785
WBGene00020672	1.25618	7.28742	8.96722
WBGene00021839	-1.07947	4.51962	8.96715
WBGene00011335	1.04047	6.97924	8.96602
WBGene00012767	-1.43554	2.80659	8.96257
WBGene00044321	-0.728949	2.13137	8.96181
WBGene00011734	-1.27433	5.10184	8.95692
WBGene00015887	0.576585	1.76554	8.95692
WBGene00012387	1.599	6.89521	8.9533
WBGene00017795	0.247537	2.2397	8.95308
WBGene00043981	1.38049	6.94041	8.95094
WBGene00012358	1.49427	0.742345	8.95012
WBGene00014204	-1.67062	0.973798	8.95012
WBGene00017163	-0.486692	0.139036	8.95012
WBGene00017309	0.0938627	1.73484	8.95012
WBGene00017828	-0.445846	0.655883	8.95012
WBGene00021191	-0.634848	5.73435	8.95012
WBGene00021324	-0.215464	2.01788	8.95012
WBGene00044438	-1.38578	6.68814	8.93848
WBGene00011253	-0.506827	6.91652	8.93222
WBGene00013404	0.440741	2.00608	8.93206
WBGene00013689	1.56071	0.707059	8.93206
WBGene00018013	-1.90909	1.40623	8.93206
WBGene00021753	-0.779622	0.115759	8.93206
WBGene00022371	0.914515	0.875217	8.93206
WBGene00020576	3.69917	1.80002	8.92735
WBGene00044901	0.483255	7.18413	8.92118
WBGene00018567	2.13326	7.04712	8.92004
WBGene00020999	-0.723034	6.89078	8.92
WBGene00011761	0.0818037	0.707407	8.91366
WBGene00019727	-1.03923	-0.102729	8.91366
WBGene00019841	0.0796856	0.990444	8.91366
WBGene00018784	-0.789663	1.7309	8.90906
WBGene00011475	-1.67501	6.87966	8.90754
WBGene00011868	-0.153964	4.42676	8.90738
WBGene00011895	1.53497	1.45893	8.90507
WBGene00017983	0.329438	-0.526282	8.90213
WBGene00022159	0.064791	3.73497	8.90103
WBGene00014022	-0.10794	0.386491	8.89489
WBGene00022363	-1.41212	0.543446	8.89489
WBGene00016258	0.128179	1.8386	8.89263
WBGene00021093	-1.8174	1.65901	8.88474
WBGene00016734	-1.50261	6.62438	8.88303
WBGene00012396	1.61814	7.41594	8.882
WBGene00015197	0.457355	1.80592	8.88018
WBGene00009812	-0.488544	1.38815	8.87835
WBGene00020280	-0.132215	6.86263	8.87586
WBGene00013898	-1.15475	0.890686	8.87576
WBGene00016979	1.05199	1.44233	8.87576
WBGene00019477	-1.06262	0.250165	8.87576
WBGene00012962	-0.389815	6.74122	8.86805
WBGene00018803	-0.395248	1.94133	8.8664
WBGene00017580	0.217893	6.72247	8.8655
WBGene00015088	0.0907188	6.88423	8.85802
WBGene00011216	-1.41317	6.54017	8.85618
WBGene00010780	0.818992	2.24764	8.85596
WBGene00012606	-0.392516	6.74822	8.8538
WBGene00017272	-2.54997	6.54876	8.85337
WBGene00018090	0.613637	0.390209	8.85283
WBGene00018370	0.752381	7.12569	8.85283
WBGene00021799	2.43171	-1.38255	8.85283
WBGene00018853	-0.0499189	3.22173	8.85076
WBGene00013738	-1.14295	6.75098	8.85046
WBGene00011740	-1.40889	6.6237	8.84052
WBGene00013345	-1.09077	2.35829	8.83631
WBGene00016595	1.76433	7.48677	8.83631
WBGene00013904	0.13207	6.93953	8.83146
WBGene00194908	0.408925	2.86606	8.82201
WBGene00019017	4.61928	2.48728	8.82144
WBGene00021714	-1.39659	1.96322	8.81596
WBGene00012037	-1.58565	6.8364	8.81152
WBGene00019606	-3.07078	6.24296	8.80292
WBGene00014259	-0.980317	6.63332	8.80122
WBGene00013633	-1.91486	6.73192	8.80091
WBGene00018462	1.01461	-1.30346	8.80091
WBGene00044016	1.34118	7.07335	8.80091
WBGene00022667	-0.512045	6.72399	8.79794
WBGene00010935	0.922325	1.14011	8.79714
WBGene00011631	-0.610895	1.20899	8.79518
WBGene00013671	-1.47405	2.181	8.79518
WBGene00015245	0.121875	1.52369	8.79518
WBGene00021279	2.212	7.56051	8.79518
WBGene00021719	-0.990846	5.43057	8.79518
WBGene00044925	0.225257	-0.14882	8.79518
WBGene00220171	1.10544	0.461476	8.79518
WBGene00012497	-1.99136	6.75429	8.79019
WBGene00012861	-0.631317	4.26029	8.78695
WBGene00015531	2.52839	-1.63735	8.77935
WBGene00012021	-1.97301	5.37466	8.77394
WBGene00018954	-0.800201	0.841427	8.77394
WBGene00020817	0.539549	0.187185	8.77394
WBGene00020704	1.31469	6.42026	8.77025
WBGene00012030	-2.26885	6.70533	8.76838
WBGene00017765	-0.165657	-0.115871	8.76838
WBGene00022379	-0.476852	2.55452	8.76515
WBGene00022279	-0.157536	-0.742301	8.7573
WBGene00220019	0.912509	0.229627	8.7573
WBGene00011866	1.10793	1.53848	8.75223
WBGene00015096	1.71155	1.32397	8.75223
WBGene00019661	0.639937	0.853974	8.75223
WBGene00021614	-1.53745	-1.07761	8.75223
WBGene00012996	-1.58082	2.20227	8.75034
WBGene00044319	0.669865	1.26079	8.74957
WBGene00015056	0.83314	7.0021	8.74609
WBGene00018060	0.261381	2.34363	8.74609
WBGene00016490	-1.19028	6.66065	8.73502
WBGene00021437	1.66654	7.00232	8.73502
WBGene00015369	0.616056	6.90205	8.73474
WBGene00016588	-0.230345	1.85982	8.73003
WBGene00017282	-0.744912	0.42371	8.73003
WBGene00017838	0.119142	0.537129	8.73003
WBGene00018108	0.851674	7.50413	8.73003
WBGene00018386	-1.80388	1.7834	8.73003
WBGene00021079	-1.37364	0.829615	8.73003
WBGene00021326	-0.0888939	2.60712	8.72946
WBGene00022951	2.74894	1.91868	8.72848
WBGene00018149	-1.24259	3.9606	8.72293
WBGene00021211	-0.68648	2.68679	8.71506
WBGene00010428	0.365864	1.93474	8.7147
WBGene00017310	0.0192743	6.90322	8.71166
WBGene00012888	-1.82575	1.93196	8.7073
WBGene00015709	2.29362	1.71762	8.7073
WBGene00017535	2.09516	7.53724	8.7073
WBGene00019204	1.14793	0.865761	8.7073
WBGene00020931	-2.47172	-0.413676	8.7073
WBGene00045434	-2.15099	6.36711	8.70708
WBGene00012898	1.42191	6.89892	8.69991
WBGene00016872	0.50863	6.62418	8.68464
WBGene00010657	3.53701	7.47557	8.68403
WBGene00011661	-0.719583	0.664971	8.68403
WBGene00014826	-0.967353	0.922771	8.68403
WBGene00018763	1.0911	1.10051	8.68403
WBGene00022836	-1.10924	-0.199399	8.68403
WBGene00044459	-0.0958818	7.26003	8.68403
WBGene00017865	2.12739	7.01922	8.67586
WBGene00010480	0.113114	2.44748	8.67519
WBGene00044021	0.00915829	6.65873	8.66684
WBGene00012659	0.0632466	-0.137093	8.66381
WBGene00012791	2.29757	4.80912	8.66381
WBGene00018026	3.22767	-0.592943	8.66381
WBGene00015919	-0.335901	1.92381	8.66338
WBGene00011284	1.5462	6.6169	8.66128
WBGene00020718	-1.51257	4.62753	8.66042
WBGene00044723	2.71932	6.66371	8.66042
WBGene00017799	-0.727612	6.43355	8.66027
WBGene00018488	-0.340718	0.392531	8.6602
WBGene00019232	1.13372	1.65493	8.6602
WBGene00020396	2.12904	2.10494	8.6602
WBGene00050927	0.766893	1.71105	8.6602
WBGene00044342	0.37009	2.76323	8.65748
WBGene00011767	-0.932473	3.91312	8.65229
WBGene00013216	-0.231115	-0.309161	8.65147
WBGene00013436	-0.800571	6.74829	8.65147
WBGene00015978	-0.764555	1.35568	8.65147
WBGene00015509	-1.08308	2.51827	8.64985
WBGene00020471	0.817924	6.7088	8.6461
WBGene00011082	-0.494929	6.63191	8.64234
WBGene00016130	1.3729	6.82793	8.63898
WBGene00014021	1.12603	6.95713	8.63817
WBGene00015478	0.0748229	-0.551427	8.63576
WBGene00012987	-1.55264	1.84761	8.62963
WBGene00018990	0.530378	-1.15287	8.62633
WBGene00023468	1.4905	6.88498	8.62633
WBGene00013448	-0.125619	6.6453	8.6242
WBGene00011058	-2.01875	6.24509	8.6161
WBGene00021116	-0.0843584	6.5545	8.6161
WBGene00007800	1.03227	2.56521	8.61071
WBGene00012492	2.15202	7.35944	8.61071
WBGene00012860	-1.16008	0.649112	8.61071
WBGene00017658	3.1943	7.35807	8.61071
WBGene00018103	-0.0536418	7.26478	8.61071
WBGene00019883	-1.33439	0.287751	8.61071
WBGene00013872	3.05295	1.48068	8.60992
WBGene00010631	-0.300654	1.67704	8.60303
WBGene00021103	-1.95827	6.20643	8.60232
WBGene00023469	0.727641	-1.86923	8.60053
WBGene00011660	0.187152	6.68504	8.60018
WBGene00015142	0.928372	6.61952	8.59097
WBGene00018154	-1.40846	2.28039	8.58897
WBGene00011392	0.116489	0.571921	8.58499
WBGene00012529	-0.13825	0.738548	8.58499
WBGene00017437	0.405619	1.54166	8.58499
WBGene00018874	3.79437	7.0926	8.58499
WBGene00019087	-2.24075	0.752402	8.58499
WBGene00022505	2.28568	1.42653	8.58499
WBGene00011432	-2.44142	6.45641	8.58441
WBGene00021022	-1.26865	6.44669	8.57946
WBGene00185098	-0.467571	6.45163	8.57935
WBGene00015930	0.36077	6.77353	8.57405
WBGene00016324	-0.263584	6.72656	8.57405
WBGene00017887	-1.37797	6.26626	8.57014
WBGene00011063	1.73058	6.81801	8.56302
WBGene00012446	1.94301	2.06227	8.55858
WBGene00020933	-1.45439	-0.6398	8.55858
WBGene00021312	-1.05103	0.619692	8.55858
WBGene00236800	1.26233	6.87677	8.55814
WBGene00012807	-1.50205	6.32605	8.55789
WBGene00018885	0.0388152	6.7088	8.55481
WBGene00012317	1.01992	1.18637	8.54739
WBGene00019617	4.26668	1.66822	8.5447
WBGene00018266	-1.17121	6.32452	8.54305
WBGene00021975	2.68644	1.6229	8.53757
WBGene00219831	3.88644	6.65254	8.53265
WBGene00010192	-0.0213493	1.34257	8.53145
WBGene00012828	-1.22245	0.778696	8.53145
WBGene00013240	-1.60237	1.24747	8.53145
WBGene00044720	-1.46907	1.40418	8.53145
WBGene00012536	-0.0594775	6.48303	8.52967
WBGene00013135	1.00179	1.09495	8.52854
WBGene00012830	-0.183821	6.63767	8.52825
WBGene00013638	-1.93706	6.3475	8.52517
WBGene00020557	-0.314497	6.60883	8.5192
WBGene00018189	3.7658	6.31092	8.51886
WBGene00235102	-0.668619	-1.12204	8.51886
WBGene00019486	1.91541	6.66638	8.51123
WBGene00016204	-1.00898	6.52098	8.50457
WBGene00017312	1.98759	6.785	8.50457
WBGene00044903	1.7229	6.70085	8.50457
WBGene00009370	1.10724	1.03549	8.50354
WBGene00014004	-1.09856	-0.174636	8.50354
WBGene00018240	-0.474851	0.803083	8.50354
WBGene00020315	-1.09854	0.484444	8.50354
WBGene00022450	-0.870289	1.82562	8.50354
WBGene00045365	1.75026	1.53677	8.50354
WBGene00018355	-1.11917	6.16306	8.50325
WBGene00015389	-1.00874	4.7434	8.49007
WBGene00050899	-1.32309	2.06019	8.49007
WBGene00184990	0.722306	6.50152	8.4882
WBGene00020030	-0.751054	2.32024	8.48631
WBGene00016376	-0.415638	2.28354	8.48631
WBGene00021502	-1.31827	6.34325	8.48598
WBGene00185079	0.112983	6.65549	8.4839
WBGene00022413	2.08851	2.90807	8.47852
WBGene00019515	2.77109	6.48756	8.47595
WBGene00018474	0.466198	0.0810056	8.47535
WBGene00021683	1.07224	0.681683	8.47535
WBGene00045207	2.99947	6.44393	8.47535
WBGene00015470	-1.06007	1.26656	8.47482
WBGene00018371	-0.168369	0.7162	8.47482
WBGene00019808	-0.405469	0.103639	8.47482
WBGene00050884	1.09417	1.15599	8.47482
WBGene00016607	-1.1411	4.05051	8.46357
WBGene00017744	-0.421669	6.40231	8.46357
WBGene00012573	-1.54835	6.44107	8.46042
WBGene00019263	-1.34741	1.70974	8.46042
WBGene00020895	0.486937	6.67099	8.46042
WBGene00012152	1.36072	6.47403	8.45334
WBGene00206361	2.65044	2.36998	8.45276
WBGene00010624	-0.883743	6.27422	8.45209
WBGene00018208	0.509349	9.42834	8.44825
WBGene00016203	-1.79734	6.39029	8.44526
WBGene00017005	1.50602	7.21965	8.44524
WBGene00018072	0.313379	1.22925	8.44524
WBGene00020389	-1.78961	0.563189	8.44524
WBGene00021327	-0.874306	1.40896	8.44524
WBGene00018489	0.773314	4.56398	8.44363
WBGene00011232	0.509319	1.34642	8.43422
WBGene00014165	0.0790781	3.40154	8.43172
WBGene00011339	-0.175745	6.58033	8.42987
WBGene00013703	-0.289745	0.112178	8.42987
WBGene00014066	-0.629679	-2.6286	8.42987
WBGene00016128	-1.55658	1.76752	8.42987
WBGene00019304	-1.95571	3.08322	8.42987
WBGene00012700	-1.16526	6.11085	8.4292
WBGene00020997	1.86651	6.51551	8.42807
WBGene00019946	0.124623	1.84356	8.41655
WBGene00019168	1.25942	1.50445	8.41594
WBGene00013409	1.95181	0.693755	8.41475
WBGene00015508	-0.520181	0.661005	8.41475
WBGene00018006	-1.73964	-0.121759	8.41475
WBGene00018140	-0.0640574	7.03856	8.41475
WBGene00050903	-1.03683	6.84692	8.41475
WBGene00011382	-1.11677	6.43157	8.41423
WBGene00019729	-1.20757	0.916428	8.41423
WBGene00022309	-2.352	-1.81555	8.41423
WBGene00201865	2.42485	6.63926	8.41423
WBGene00016983	-1.49722	6.08714	8.41263
WBGene00011858	-0.562728	6.32836	8.41075
WBGene00012465	-1.59768	6.1549	8.41075
WBGene00011977	-0.54289	1.36557	8.40534
WBGene00012530	1.72221	1.33071	8.40349
WBGene00012282	-0.297892	-2.14562	8.39835
WBGene00017022	-0.606519	6.48871	8.39835
WBGene00021134	-1.57151	6.34665	8.39835
WBGene00194651	-0.732207	6.1698	8.39083
WBGene00012732	-0.851143	6.27829	8.38684
WBGene00011306	-0.627547	1.10286	8.38329
WBGene00012554	-0.673531	1.62302	8.38329
WBGene00012889	1.70362	1.5007	8.38329
WBGene00014232	-0.993159	1.08491	8.38329
WBGene00015294	-0.779728	0.520386	8.38329
WBGene00016981	-1.36854	1.43895	8.38329
WBGene00017759	-0.820526	1.92141	8.38329
WBGene00018860	-0.228672	1.12467	8.38329
WBGene00019004	-0.982001	1.63913	8.38329
WBGene00019198	1.77719	2.01002	8.38329
WBGene00022783	0.0375468	1.76562	8.38329
WBGene00013753	-0.0804793	6.52768	8.38221
WBGene00012564	0.296502	6.32087	8.37834
WBGene00012274	5.25765	0.255717	8.37304
WBGene00021556	0.170288	7.96906	8.37175
WBGene00015052	-0.654811	4.3158	8.3713
WBGene00018261	1.27197	6.60161	8.36581
WBGene00021586	0.786724	6.58819	8.36581
WBGene00010562	-0.241148	3.15329	8.36257
WBGene00017825	-0.882633	1.56552	8.35916
WBGene00017398	0.756657	3.25658	8.3578
WBGene00018011	-1.20673	1.11909	8.35405
WBGene00015046	0.902463	3.28835	8.3538
WBGene00015753	0.580178	0.874447	8.3508
WBGene00017133	-0.227113	6.94075	8.3508
WBGene00017768	-1.92063	0.683335	8.3508
WBGene00019824	-1.59615	1.93279	8.3508
WBGene00020951	-1.95025	0.556514	8.3508
WBGene00022273	-0.955099	1.35665	8.3508
WBGene00020335	0.335571	6.54044	8.34913
WBGene00022211	0.520894	6.42719	8.34913
WBGene00013026	0.426359	6.31044	8.34092
WBGene00010564	-0.179546	1.0002	8.33741
WBGene00016561	-0.644566	6.56226	8.3368
WBGene00012589	-1.21714	6.36061	8.33217
WBGene00013349	-0.366663	6.44675	8.33217
WBGene00018987	-1.41492	4.01337	8.33217
WBGene00198317	1.58308	6.48166	8.33217
WBGene00010803	-0.266869	6.36828	8.32822
WBGene00018010	-0.987559	6.11374	8.32605
WBGene00011996	-0.543771	2.16698	8.32361
WBGene00015755	-1.30135	2.94767	8.31874
WBGene00015266	-0.229714	0.237603	8.31722
WBGene00019761	1.7228	7.00437	8.31722
WBGene00019935	0.551342	0.872345	8.31722
WBGene00020423	-1.89182	0.978083	8.31722
WBGene00022557	-0.822758	6.64244	8.31722
WBGene00044176	1.48252	1.28471	8.31722
WBGene00044935	-0.344324	1.14248	8.31722
WBGene00011801	-0.626697	6.40837	8.31492
WBGene00016996	0.0662782	0.57163	8.31492
WBGene00017233	2.94296	3.07678	8.31492
WBGene00016033	0.585891	2.60506	8.30875
WBGene00017274	-0.579344	2.56812	8.30791
WBGene00019660	2.60243	1.9748	8.30727
WBGene00194803	1.63556	6.06115	8.30354
WBGene00012867	-0.182311	2.91863	8.29737
WBGene00016747	2.25256	6.53412	8.29737
WBGene00021904	-0.4596	6.41532	8.29737
WBGene00077690	0.431592	6.48055	8.29737
WBGene00020466	-0.846583	6.22286	8.29348
WBGene00012960	-1.05981	6.06917	8.28407
WBGene00020365	1.27704	7.01213	8.28246
WBGene00012854	-0.120929	-1.14788	8.27951
WBGene00017000	0.892298	3.67675	8.27951
WBGene00017849	0.0982064	6.4356	8.27951
WBGene00018172	1.9289	6.34111	8.27461
WBGene00011480	0.549828	1.97314	8.2619
WBGene00013442	0.8308	6.37743	8.26132
WBGene00200160	0.314864	6.37855	8.26132
WBGene00011064	-1.46119	1.44404	8.25312
WBGene00018681	-0.238954	1.46139	8.25245
WBGene00020248	2.09123	3.64253	8.2512
WBGene00016046	-0.792802	6.82215	8.24645
WBGene00017773	0.221702	1.32059	8.24645
WBGene00020283	1.38064	2.47999	8.24645
WBGene00021687	-0.0354909	1.52031	8.24645
WBGene00077457	3.2848	6.97193	8.24645
WBGene00189995	0.39754	2.27357	8.24645
WBGene00018297	1.78843	-0.088702	8.24606
WBGene00016242	0.503888	6.2746	8.24544
WBGene00017858	0.00589056	6.39152	8.2428
WBGene00021046	-0.949997	3.89077	8.2428
WBGene00164985	0.782873	6.42801	8.2428
WBGene00016677	-1.3748	6.14617	8.24228
WBGene00017950	0.0655736	1.74071	8.24008
WBGene00012576	-1.68243	5.96397	8.23849
WBGene00019609	-0.532853	2.87206	8.23764
WBGene00015702	-0.839546	6.33001	8.23412
WBGene00019900	0.465024	1.07406	8.23367
WBGene00011763	1.94806	1.25061	8.22776
WBGene00014215	0.360857	-1.24352	8.22394
WBGene00016095	-0.914158	6.28961	8.22394
WBGene00017011	-0.307967	-1.61224	8.22394
WBGene00017108	0.17158	1.80256	8.22394
WBGene00018051	2.27201	2.98295	8.21723
WBGene00022394	0.0234817	6.25538	8.21452
WBGene00017954	-2.23345	5.85961	8.21362
WBGene00012670	2.58789	1.17927	8.20909
WBGene00016589	-0.562712	0.297359	8.20909
WBGene00016867	-0.645985	0.738465	8.20909
WBGene00016989	-0.77373	0.590079	8.20909
WBGene00017515	1.47988	0.971207	8.20909
WBGene00019881	-2.20381	0.0858523	8.20909
WBGene00020673	-0.59717	1.5591	8.20909
WBGene00022077	-1.13209	0.591191	8.20909
WBGene00022464	-0.483568	1.69222	8.20909
WBGene00185001	0.0974417	6.84319	8.20909
WBGene00018259	-0.87795	6.27731	8.20471
WBGene00022426	-2.95943	5.71225	8.19612
WBGene00011976	-2.01448	6.15827	8.18885
WBGene00011209	2.09477	6.1294	8.18511
WBGene00012164	2.35606	6.3831	8.18511
WBGene00012764	1.16	6.33905	8.18511
WBGene00020360	0.048197	-1.73319	8.18511
WBGene00010645	-0.448249	-0.307198	8.17029
WBGene00012940	3.63525	0.807151	8.17029
WBGene00018138	2.56892	0.0364183	8.17029
WBGene00022704	-1.06392	0.594189	8.17029
WBGene00194642	0.520954	0.647326	8.17029
WBGene00011303	-0.887805	6.23544	8.16513
WBGene00206362	0.826254	6.31551	8.16513
WBGene00220228	1.13413	6.2548	8.16513
WBGene00015523	-0.222437	6.314	8.1644
WBGene00017169	-2.11821	3.21232	8.15247
WBGene00008147	0.582368	6.34864	8.1455
WBGene00015364	0.996291	6.34876	8.14474
WBGene00019545	1.98595	6.32329	8.14474
WBGene00021657	-0.236352	6.27549	8.14474
WBGene00044221	-2.31663	4.33494	8.14474
WBGene00016273	0.648178	5.95896	8.13633
WBGene00019025	0.477079	6.08269	8.13096
WBGene00012198	-3.62443	0.203959	8.12993
WBGene00012444	2.03252	0.824425	8.12993
WBGene00013792	-0.405514	0.716251	8.12993
WBGene00016387	-1.52675	6.48592	8.12993
WBGene00017547	-1.62726	1.27772	8.12993
WBGene00018216	0.220305	0.72025	8.12993
WBGene00020029	0.230942	6.78814	8.12993
WBGene00185092	0.410105	1.54776	8.12993
WBGene00011920	-0.955102	3.67062	8.11717
WBGene00018217	-1.77537	6.00528	8.10883
WBGene00013004	-1.52014	0.229938	8.10269
WBGene00044464	-1.46246	6.08545	8.10269
WBGene00235133	-0.110018	5.95774	8.10269
WBGene00017162	0.401703	2.99884	8.09639
WBGene00022867	-1.93046	5.7468	8.0957
WBGene00011664	1.23254	1.57164	8.08788
WBGene00012469	-1.20733	0.542013	8.08788
WBGene00014220	0.353341	6.7064	8.08788
WBGene00016159	-0.277859	6.65408	8.08788
WBGene00016863	1.31996	0.458893	8.08788
WBGene00017007	0.576476	6.69779	8.08788
WBGene00018610	-0.728907	-0.157751	8.08788
WBGene00018747	1.44704	0.0376818	8.08788
WBGene00018891	-1.38558	0.59429	8.08788
WBGene00022350	-0.379271	-0.0360375	8.08788
WBGene00044134	0.297711	-0.218854	8.08788
WBGene00011821	-0.456077	6.23075	8.08417
WBGene00022455	-1.11222	4.19528	8.08417
WBGene00016684	-2.70691	7.75639	8.06815
WBGene00043064	-1.52953	1.56485	8.06369
WBGene00011288	1.16743	6.26025	8.05883
WBGene00021532	-0.109926	6.18712	8.05883
WBGene00045148	-1.61903	1.26726	8.05883
WBGene00044065	-2.98623	3.96311	8.04631
WBGene00017800	-2.12845	1.03312	8.04401
WBGene00018115	-0.391633	-0.155132	8.04401
WBGene00021425	-0.0825867	1.26527	8.04401
WBGene00022562	-0.853982	0.0674152	8.04401
WBGene00022813	0.130422	6.54323	8.04401
WBGene00077521	0.492671	1.42402	8.0429
WBGene00010709	-1.37194	6.05646	8.04208
WBGene00016422	0.786351	2.0034	8.03967
WBGene00016394	1.4591	6.1156	8.03617
WBGene00077786	0.841787	6.22459	8.03617
WBGene00018193	0.26501	0.297149	8.02928
WBGene00020242	1.8945	1.50313	8.02658
WBGene00021362	1.16732	2.02569	8.02218
WBGene00043056	-0.918505	1.90498	8.01707
WBGene00012972	-2.13258	-1.73781	8.01299
WBGene00020239	1.68765	6.05241	8.01299
WBGene00012815	2.53679	5.95409	8.01189
WBGene00010945	-2.4532	5.63609	8.00569
WBGene00020382	-2.66216	5.58255	8.00569
WBGene00011819	1.11361	6.38167	8.00082
WBGene00010839	-1.15165	-0.283994	7.99814
WBGene00011835	-1.70792	1.37995	7.99814
WBGene00015200	-1.23535	-0.0974834	7.99814
WBGene00016606	-1.03421	1.68136	7.99814
WBGene00016671	-0.375659	0.944694	7.99814
WBGene00017306	0.216207	1.39397	7.99814
WBGene00020994	-1.3382	1.10956	7.99814
WBGene00021349	0.31495	1.61344	7.99814
WBGene00021773	-1.37893	6.33027	7.99814
WBGene00022300	-1.27694	-0.469601	7.99814
WBGene00022367	-0.636898	-0.401708	7.99814
WBGene00045410	-0.081686	6.58853	7.99814
WBGene00235268	0.188617	6.49391	7.99814
WBGene00020207	0.947519	1.03888	7.99299
WBGene00015822	0.557462	3.13123	7.99298
WBGene00077452	-2.45034	1.74588	7.98928
WBGene00020279	-0.564654	5.7501	7.98788
WBGene00017596	0.596351	6.11249	7.97812
WBGene00018862	0.342234	6.18308	7.97534
WBGene00021313	0.673427	2.58715	7.96505
WBGene00012234	-2.19196	5.8521	7.965
WBGene00012715	-1.35018	5.89858	7.965
WBGene00014222	-1.86625	-2.3791	7.965
WBGene00015099	-0.994815	2.04243	7.965
WBGene00021976	1.22914	6.08227	7.965
WBGene00022812	-0.751637	-2.06822	7.965
WBGene00044939	0.560412	6.13936	7.965
WBGene00197661	7.5468	7.5468	7.965
WBGene00012528	0.671256	0.84651	7.95896
WBGene00012459	-0.991157	0.00443849	7.95011
WBGene00012948	-0.939347	0.378428	7.95011
WBGene00013667	0.0817374	0.999192	7.95011
WBGene00014224	-0.120907	6.57213	7.95011
WBGene00015087	3.58253	6.30034	7.95011
WBGene00015131	-0.0175169	0.44428	7.95011
WBGene00016266	-0.327214	0.905679	7.95011
WBGene00017717	-1.14112	1.81238	7.95011
WBGene00018113	-0.0873715	1.27212	7.95011
WBGene00018603	1.62856	6.6608	7.95011
WBGene00020953	-0.184803	-0.509785	7.95011
WBGene00021146	1.36733	1.34736	7.95011
WBGene00023418	-1.48693	0.992479	7.95011
WBGene00011287	-0.931296	5.97838	7.94013
WBGene00020088	-1.48855	2.10941	7.93898
WBGene00012560	-1.24488	5.76084	7.93387
WBGene00044304	-0.853161	5.7389	7.9248
WBGene00013549	-0.0587698	2.99211	7.92452
WBGene00015393	-2.49905	5.73867	7.91464
WBGene00019002	-2.69129	5.66456	7.91464
WBGene00021329	-2.12496	-0.830028	7.91464
WBGene00022276	-1.53413	-0.0879299	7.91464
WBGene00194996	1.50178	6.09422	7.91464
WBGene00021056	-1.9302	5.53334	7.914
WBGene00010436	-0.787733	5.8448	7.90466
WBGene00011980	-1.31878	0.839749	7.8997
WBGene00012132	0.896704	6.58565	7.8997
WBGene00012941	-0.0682209	6.24828	7.8997
WBGene00015235	-0.939339	1.3411	7.8997
WBGene00018271	-0.904975	1.06346	7.8997
WBGene00018890	-1.89601	0.425939	7.8997
WBGene00019544	-0.343407	0.657071	7.8997
WBGene00020413	1.22799	0.522874	7.8997
WBGene00021682	-1.00575	0.781786	7.8997
WBGene00021736	-2.24347	0.0533951	7.8997
WBGene00022128	-1.61189	1.17323	7.8997
WBGene00022555	0.569132	6.30915	7.8997
WBGene00195624	3.08927	6.12355	7.8997
WBGene00201944	7.93648	7.93648	7.8997
WBGene00220160	0.509196	5.84735	7.89181
WBGene00011034	-1.98244	5.79141	7.88851
WBGene00011773	-0.505072	5.96812	7.88851
WBGene00012586	0.958356	6.0679	7.88851
WBGene00013339	-0.791565	-1.39578	7.88851
WBGene00017742	-2.65025	-3.31744	7.88851
WBGene00018924	0.0318181	5.99855	7.88851
WBGene00019550	4.44003	6.14448	7.88851
WBGene00185076	1.26905	5.80908	7.88851
WBGene00021562	0.657885	0.740265	7.88581
WBGene00020737	1.23585	2.42815	7.88189
WBGene00022114	0.661342	1.44362	7.86548
WBGene00012139	-2.00592	3.45549	7.86169
WBGene00012666	-0.857784	5.92807	7.86169
WBGene00019290	0.0804414	5.98206	7.86169
WBGene00044396	-0.733813	5.94028	7.86169
WBGene00045460	1.03769	6.03685	7.86169
WBGene00018446	-2.64273	5.60886	7.85458
WBGene00009205	1.57073	6.49918	7.84667
WBGene00011376	-0.72196	0.672048	7.84667
WBGene00011579	0.805647	1.53123	7.84667
WBGene00011733	-3.26079	0.491228	7.84667
WBGene00012675	-1.29338	6.32631	7.84667
WBGene00013362	-0.611856	6.42257	7.84667
WBGene00015664	1.02805	6.52556	7.84667
WBGene00016044	-0.620027	6.42184	7.84667
WBGene00016066	0.314686	0.690778	7.84667
WBGene00016304	-0.422601	0.998932	7.84667
WBGene00016559	1.94446	0.879187	7.84667
WBGene00017578	-0.31663	0.231831	7.84667
WBGene00017783	4.90704	6.47099	7.84667
WBGene00017794	3.31693	6.0351	7.84667
WBGene00019518	1.21729	6.53285	7.84667
WBGene00020287	-2.07436	0.40145	7.84667
WBGene00022284	-0.49047	2.50187	7.84667
WBGene00022830	-1.59761	6.26127	7.84667
WBGene00023414	0.978472	6.52619	7.84667
WBGene00045269	-0.750259	-0.829366	7.84667
WBGene00077441	0.733359	6.12272	7.84667
WBGene00195360	7.87568	7.87568	7.84667
WBGene00006754	4.04621	0.889467	7.84503
WBGene00021097	0.8514	2.25533	7.83584
WBGene00012186	1.38663	1.05489	7.83446
WBGene00011894	0.073229	5.90794	7.83415
WBGene00016040	4.96751	6.18066	7.83415
WBGene00044663	0.0912066	5.97692	7.83415
WBGene00020586	-0.972662	3.91403	7.8213
WBGene00015778	0.852412	1.00929	7.80987
WBGene00010453	-1.44741	-2.86208	7.80586
WBGene00016180	2.18795	1.24062	7.80586
WBGene00017164	-0.276143	5.92304	7.80586
WBGene00017785	0.395082	5.96273	7.80586
WBGene00018966	0.355433	5.95998	7.80586
WBGene00199669	1.72614	5.85654	7.80586
WBGene00010542	-1.62189	5.86627	7.80305
WBGene00011681	-0.342246	1.6656	7.80152
WBGene00019060	0.132379	2.75007	7.80128
WBGene00017973	0.482633	6.08925	7.79937
WBGene00019540	11.1758	1.82019	7.79759
WBGene00012103	-1.89005	5.69888	7.79728
WBGene00016576	0.0157647	0.715691	7.79529
WBGene00013425	0.030438	7.68914	7.79108
WBGene00011365	-1.44094	6.03698	7.79075
WBGene00011892	-1.40682	0.665115	7.79075
WBGene00012890	-0.646469	0.778004	7.79075
WBGene00013690	-1.38965	-0.145782	7.79075
WBGene00016535	-2.27104	1.04533	7.79075
WBGene00016879	0.398162	1.23305	7.79075
WBGene00018281	0.38481	0.424995	7.79075
WBGene00018334	2.58412	0.344974	7.79075
WBGene00018616	0.922564	1.22058	7.79075
WBGene00019495	-3.07265	0.826927	7.79075
WBGene00019817	1.36011	6.08101	7.79075
WBGene00020947	0.293238	-0.328261	7.79075
WBGene00021751	0.0626118	0.417388	7.79075
WBGene00022847	0.91886	0.812863	7.79075
WBGene00043097	-0.33792	0.835545	7.79075
WBGene00044045	1.12149	6.47149	7.79075
WBGene00044644	1.95841	-0.339692	7.79075
WBGene00045378	-0.55487	-1.4714	7.79075
WBGene00077536	0.704035	1.1406	7.79075
WBGene00201398	4.92032	0.484256	7.79075
WBGene00020107	-0.612206	1.14307	7.78372
WBGene00019457	-1.81796	5.59404	7.77911
WBGene00011062	1.26944	5.94313	7.77677
WBGene00012442	2.0085	5.87989	7.77677
WBGene00012548	-0.542512	2.21614	7.77677
WBGene00015777	-0.707293	3.29811	7.77677
WBGene00017506	-0.198752	2.21708	7.77677
WBGene00018420	-1.05526	1.50273	7.77677
WBGene00194659	-0.447948	5.86867	7.77677
WBGene00015515	-0.538011	2.26128	7.77595
WBGene00020446	-1.13133	5.64441	7.77426
WBGene00010794	2.37791	2.43376	7.77295
WBGene00009259	1.11481	0.983289	7.74705
WBGene00011247	-1.11672	5.78802	7.74684
WBGene00012328	4.85839	6.07154	7.74684
WBGene00012608	1.35795	0.80807	7.74684
WBGene00017914	0.962905	2.84487	7.74684
WBGene00044770	-0.462189	5.8233	7.74684
WBGene00195176	-1.93747	5.66428	7.74684
WBGene00235311	2.09789	5.60962	7.74684
WBGene00010778	-0.5505	2.95853	7.73705
WBGene00017760	-0.0440652	2.46076	7.73213
WBGene00012194	0.206899	1.02351	7.732
WBGene00011923	1.94491	6.40374	7.7316
WBGene00012783	-3.0731	0.968285	7.7316
WBGene00013013	0.645184	1.9623	7.7316
WBGene00013650	-1.194	0.0948763	7.7316
WBGene00013960	-0.403321	-1.08653	7.7316
WBGene00016392	-0.345043	1.42321	7.7316
WBGene00018023	2.56267	6.34472	7.7316
WBGene00018303	-0.651705	0.984368	7.7316
WBGene00018594	0.0301469	-0.0660344	7.7316
WBGene00020480	-0.0150752	0.413868	7.7316
WBGene00020663	1.38199	6.40955	7.7316
WBGene00020891	1.38913	0.851407	7.7316
WBGene00021185	-1.21811	-0.326027	7.7316
WBGene00043054	-0.911474	-0.242395	7.7316
WBGene00045507	-0.74035	6.2922	7.7316
WBGene00010610	-0.442684	6.03673	7.72893
WBGene00021925	-0.0656029	7.62059	7.72544
WBGene00015567	0.808077	0.730423	7.71911
WBGene00012701	-2.11159	5.57596	7.71601
WBGene00015130	-0.546229	5.80931	7.71601
WBGene00016638	7.24114	7.24114	7.71601
WBGene00017705	5.56496	6.16949	7.71601
WBGene00018110	2.50529	5.77312	7.71601
WBGene00044762	-2.51085	5.58281	7.71601
WBGene00201949	4.81992	6.03307	7.71601
WBGene00018719	0.622613	2.06245	7.71125
WBGene00017907	-1.53961	5.48021	7.70968
WBGene00023472	-1.40757	5.54069	7.68721
WBGene00012291	1.55686	8.39126	7.68665
WBGene00015486	-1.45971	5.55216	7.68627
WBGene00010356	0.929416	-0.493187	7.68425
WBGene00012514	-0.100425	3.25346	7.68425
WBGene00013842	0.886837	5.83183	7.68425
WBGene00014245	1.10999	5.84146	7.68425
WBGene00015527	1.41774	5.79678	7.68425
WBGene00016277	-1.51291	5.63039	7.68425
WBGene00017503	0.146747	5.82039	7.68425
WBGene00018599	-1.06404	1.23983	7.68425
WBGene00018937	-0.19267	5.80384	7.68425
WBGene00019047	0.0941385	5.56784	7.68425
WBGene00021135	0.0868081	5.78862	7.68425
WBGene00049353	1.11073	5.80245	7.68425
WBGene00086558	2.64597	5.48004	7.68425
WBGene00171208	7.20174	7.20174	7.68425
WBGene00195081	1.20761	5.81498	7.68425
WBGene00195705	0.381154	5.74364	7.68425
WBGene00202457	2.36292	3.78357	7.68425
WBGene00044484	-0.598752	5.55193	7.66898
WBGene00012719	-0.489961	0.862483	7.66887
WBGene00013350	-2.10618	-0.619038	7.66887
WBGene00015651	0.522487	6.24082	7.66887
WBGene00017350	-0.627316	-0.248878	7.66887
WBGene00017416	1.8844	6.07696	7.66887
WBGene00018044	-0.584588	1.08526	7.66887
WBGene00018300	0.584988	0.34945	7.66887
WBGene00018351	-0.147396	0.377824	7.66887
WBGene00019054	7.6709	7.6709	7.66887
WBGene00020810	6.16761	6.55052	7.66887
WBGene00022196	-0.884248	1.09074	7.66887
WBGene00044797	0.00360015	6.16775	7.66887
WBGene00045277	0.563335	1.17481	7.66887
WBGene00045455	3.37345	5.96393	7.66887
WBGene00077662	0.686595	5.93811	7.66887
WBGene00195712	3.76549	6.13573	7.66887
WBGene00019173	0.496473	1.59349	7.66781
WBGene00011893	1.58183	8.46014	7.66345
WBGene00018031	0.422012	1.64653	7.65837
WBGene00020007	1.54839	1.31965	7.65733
WBGene00011221	-0.960919	0.622001	7.65585
WBGene00020590	-0.567134	5.36929	7.65405
WBGene00010765	0.0174272	5.7824	7.65148
WBGene00043051	-1.3924	5.62411	7.65148
WBGene00219581	-1.49733	5.63534	7.65148
WBGene00012900	-1.06254	5.85491	7.64886
WBGene00021525	0.91465	8.10679	7.64113
WBGene00019353	-0.911277	3.26889	7.6246
WBGene00019940	-0.731721	2.79475	7.6187
WBGene00011551	0.509647	5.76719	7.61764
WBGene00013569	-1.65595	5.59847	7.61764
WBGene00016344	2.18797	5.71072	7.61764
WBGene00017400	0.821343	5.74499	7.61764
WBGene00017758	-2.70807	3.74805	7.61764
WBGene00018975	-1.69235	5.48553	7.61764
WBGene00020719	-0.320692	2.10775	7.60832
WBGene00019012	0.492987	5.48625	7.6077
WBGene00012740	-0.733419	0.187229	7.60208
WBGene00012895	-1.5407	1.04685	7.60208
WBGene00016166	-3.13069	0.219148	7.60208
WBGene00018452	1.49261	6.04445	7.60208
WBGene00019427	-0.713727	0.804197	7.60208
WBGene00019870	0.823466	6.248	7.60208
WBGene00021463	-1.02223	5.90287	7.60208
WBGene00022268	-0.887862	1.0243	7.60208
WBGene00199369	5.95018	6.5547	7.60208
WBGene00201255	3.01291	6.00539	7.60208
WBGene00219824	-0.38052	0.561633	7.60208
WBGene00011643	0.58565	5.85479	7.60022
WBGene00012209	-0.447134	7.3411	7.59971
WBGene00014307	-1.44806	0.655822	7.59489
WBGene00022180	1.7877	0.469284	7.59402
WBGene00077520	0.694758	5.49997	7.5843
WBGene00011924	-0.999735	5.56902	7.58268
WBGene00015038	1.12088	5.67389	7.58268
WBGene00015100	2.33005	5.4748	7.58268
WBGene00016488	0.48854	5.72671	7.58268
WBGene00018213	0.327397	5.47919	7.58268
WBGene00018325	5.39599	6.00051	7.58268
WBGene00021057	-1.78449	5.55114	7.58268
WBGene00021918	0.58598	5.70711	7.58268
WBGene00044471	3.58238	5.60335	7.58268
WBGene00049079	2.18622	5.40411	7.58268
WBGene00200034	0.781841	5.72905	7.58268
WBGene00020160	0.85414	1.66953	7.57094
WBGene00012106	-0.938737	7.25348	7.56345
WBGene00011231	-0.503384	7.19074	7.54679
WBGene00010640	-0.845609	5.61654	7.5465
WBGene00011006	1.69246	5.63061	7.5465
WBGene00012034	-2.00988	5.47904	7.5465
WBGene00018074	-1.57978	5.51673	7.5465
WBGene00019765	-1.85996	3.11956	7.5465
WBGene00020252	2.97768	5.38091	7.5465
WBGene00219305	-0.742037	5.56016	7.5465
WBGene00016663	0.70276	2.46297	7.5406
WBGene00012970	-0.47793	5.72025	7.53596
WBGene00012009	0.430604	6.15038	7.53072
WBGene00013719	-2.195	5.86604	7.53072
WBGene00015311	1.28921	6.02255	7.53072
WBGene00016793	-1.72209	0.279316	7.53072
WBGene00016912	3.05951	6.03904	7.53072
WBGene00017149	-0.304869	0.360444	7.53072
WBGene00017480	0.519717	0.70801	7.53072
WBGene00017840	-0.0021671	1.65965	7.53072
WBGene00019700	-1.10299	5.86255	7.53072
WBGene00044024	-0.244348	5.98923	7.53072
WBGene00044069	-2.72744	0.153793	7.53072
WBGene00044614	-0.468547	6.08484	7.53072
WBGene00045357	-1.43746	5.92303	7.53072
WBGene00077658	0.42907	6.14451	7.53072
WBGene00077689	1.56769	6.13106	7.53072
WBGene00021645	0.626588	2.12957	7.52851
WBGene00199579	1.33877	5.68892	7.51926
WBGene00011348	-2.02315	5.43647	7.50903
WBGene00013702	1.55255	5.6284	7.50903
WBGene00014113	-1.68388	5.45326	7.50903
WBGene00015042	0.0698942	5.63984	7.50903
WBGene00016306	6.98274	6.98274	7.50903
WBGene00017732	-0.738877	5.58131	7.50903
WBGene00017831	-1.98179	5.43782	7.50903
WBGene00019711	-1.7814	5.42997	7.50903
WBGene00019912	3.71133	5.47006	7.50903
WBGene00044746	-1.75614	-4.07672	7.50903
WBGene00044920	1.20147	5.64653	7.50903
WBGene00195859	1.24119	5.61565	7.50903
WBGene00219934	-1.31798	5.53409	7.50903
WBGene00019994	1.30588	0.568311	7.49851
WBGene00018076	-0.184633	7.192	7.49796
WBGene00011794	-0.592237	2.22496	7.49697
WBGene00015237	-0.256336	1.90097	7.48273
WBGene00016555	0.159758	5.50008	7.4761
WBGene00015231	3.00253	1.02704	7.47179
WBGene00011003	-0.44014	5.54377	7.47017
WBGene00011728	-0.143152	5.57325	7.47017
WBGene00012634	2.75033	5.24933	7.47017
WBGene00014916	0.305073	5.58891	7.47017
WBGene00015756	1.88047	1.05024	7.47017
WBGene00016578	0.55817	5.48351	7.47017
WBGene00018750	0.284967	5.60462	7.47017
WBGene00018831	-1.63673	5.45714	7.47017
WBGene00018935	-2.02556	2.44181	7.47017
WBGene00019058	1.43977	5.34014	7.47017
WBGene00044193	0.911449	5.36675	7.47017
WBGene00077629	0.0995896	5.60337	7.47017
WBGene00086568	1.09202	5.60714	7.47017
WBGene00219286	-1.45418	5.44887	7.47017
WBGene00219912	0.197052	5.36436	7.47017
WBGene00015915	-2.48658	5.51762	7.46853
WBGene00220238	-1.31865	0.984061	7.46503
WBGene00016977	2.12628	0.534268	7.46322
WBGene00019907	-1.89263	5.51523	7.46187
WBGene00010658	2.85565	1.04745	7.45413
WBGene00016150	-1.35194	0.937093	7.45413
WBGene00017198	-0.436268	-0.706977	7.45413
WBGene00017976	0.600965	0.552725	7.45413
WBGene00018718	0.366036	0.329861	7.45413
WBGene00018861	1.43904	0.175334	7.45413
WBGene00021812	-1.86207	-0.00914158	7.45413
WBGene00022130	-1.30414	-0.994145	7.45413
WBGene00022168	-1.55192	-0.303498	7.45413
WBGene00022827	0.59663	5.99264	7.45413
WBGene00044383	-1.60255	-0.271602	7.45413
WBGene00197204	1.96611	6.02066	7.45413
WBGene00206416	0.772627	-0.957028	7.45413
WBGene00020808	0.514463	0.65541	7.45218
WBGene00200960	-1.45349	5.25474	7.44075
WBGene00011354	5.2024	5.80693	7.42982
WBGene00014978	1.05468	5.3188	7.42982
WBGene00015278	1.15855	5.3136	7.42982
WBGene00015433	3.18685	5.3561	7.42982
WBGene00016230	2.70509	5.2041	7.42982
WBGene00017664	3.18685	5.3561	7.42982
WBGene00018255	1.1454	5.51586	7.42982
WBGene00020955	-0.0831706	5.51303	7.42982
WBGene00044660	-1.80215	5.38404	7.42982
WBGene00172379	6.88279	6.88279	7.42982
WBGene00194866	-1.2191	5.46961	7.42982
WBGene00194982	0.0337713	5.55845	7.42982
WBGene00206513	3.00387	5.2985	7.42982
WBGene00009628	3.20501	1.11132	7.41045
WBGene00011679	0.306721	2.14956	7.40655
WBGene00018361	-1.09568	3.26091	7.39688
WBGene00022410	2.87303	1.02534	7.39457
WBGene00023421	-2.96118	4.96458	7.38868
WBGene00012577	1.31114	5.25799	7.38787
WBGene00012672	-0.896489	5.38556	7.38787
WBGene00012683	4.15066	5.46486	7.38787
WBGene00013118	-1.95266	5.34284	7.38787
WBGene00014151	-0.86596	0.273273	7.38787
WBGene00015182	-2.65945	5.23534	7.38787
WBGene00016518	1.96792	1.47131	7.38787
WBGene00017313	-2.28032	5.26871	7.38787
WBGene00017829	-2.49873	5.26954	7.38787
WBGene00020494	0.721251	5.51879	7.38787
WBGene00023364	3.3539	5.37488	7.38787
WBGene00023520	-1.50978	5.39769	7.38787
WBGene00044512	-0.518565	5.45059	7.38787
WBGene00050885	-2.24716	5.30725	7.38787
WBGene00050945	-0.108806	5.48067	7.38787
WBGene00195551	6.82961	6.82961	7.38787
WBGene00199163	6.82961	6.82961	7.38787
WBGene00201129	6.82961	6.82961	7.38787
WBGene00220165	-2.94219	5.18955	7.38787
WBGene00012931	-1.60113	0.1406	7.37153
WBGene00014233	-1.33675	0.751306	7.37153
WBGene00015236	0.162519	-0.20266	7.37153
WBGene00015402	-3.58567	-0.557927	7.37153
WBGene00017052	2.60455	5.82803	7.37153
WBGene00017949	-0.753651	5.79595	7.37153
WBGene00018210	-0.85276	0.785178	7.37153
WBGene00018608	-0.0442646	5.90652	7.37153
WBGene00019488	-3.88391	1.34202	7.37153
WBGene00021253	-3.58033	0.822157	7.37153
WBGene00044026	-1.4445	0.732733	7.37153
WBGene00077756	-0.952834	5.76756	7.37153
WBGene00201150	1.18365	6.00796	7.37153
WBGene00021909	1.33737	1.90647	7.36442
WBGene00020736	-0.677803	2.21418	7.36157
WBGene00021269	-2.51706	5.10278	7.35906
WBGene00015268	0.329932	3.38557	7.35873
WBGene00019332	-3.16567	4.96575	7.35863
WBGene00018764	0.833408	1.94271	7.35307
WBGene00010451	6.77406	6.77406	7.34419
WBGene00013874	1.00131	5.37777	7.34419
WBGene00016004	-0.0393418	5.44492	7.34419
WBGene00019109	1.23108	5.39281	7.34419
WBGene00020886	-1.96853	1.69435	7.34419
WBGene00044322	-2.31435	5.25416	7.34419
WBGene00138721	1.40073	5.20228	7.34419
WBGene00195011	1.30953	5.2099	7.34419
WBGene00198902	2.1404	5.37961	7.34419
WBGene00200162	3.83107	5.46769	7.34419
WBGene00202070	6.77406	6.77406	7.34419
WBGene00219651	2.21391	5.36235	7.34419
WBGene00021155	-0.888959	1.22589	7.34268
WBGene00020347	-0.448829	1.42236	7.33883
WBGene00020125	0.714318	3.50281	7.33579
WBGene00021346	-3.13489	4.86792	7.33401
WBGene00009772	-0.14614	1.02102	7.33068
WBGene00012759	0.252042	0.459299	7.31899
WBGene00020510	1.32345	-0.0206987	7.31473
WBGene00021543	2.55883	3.11711	7.31256
WBGene00021171	5.92003	4.37744	7.31188
WBGene00010524	2.46882	2.90536	7.30932
WBGene00008436	1.2991	1.02337	7.30479
WBGene00011974	-1.20463	2.16756	7.29863
WBGene00016129	-0.343754	5.41056	7.29863
WBGene00016553	-1.052	5.25014	7.29863
WBGene00016988	-0.95392	3.5311	7.29863
WBGene00017259	6.71592	6.71592	7.29863
WBGene00019675	3.25066	5.27164	7.29863
WBGene00020286	-2.57979	5.17108	7.29863
WBGene00020741	-1.04143	5.32699	7.29863
WBGene00020889	3.03681	5.20606	7.29863
WBGene00021445	-1.86605	5.27574	7.29863
WBGene00021517	0.989845	5.18241	7.29863
WBGene00022142	-0.905476	5.36343	7.29863
WBGene00022883	-1.58414	5.27774	7.29863
WBGene00045255	0.140374	1.37099	7.29863
WBGene00197957	0.174957	5.39976	7.29863
WBGene00201304	6.71592	6.71592	7.29863
WBGene00202011	2.85558	5.15021	7.29863
WBGene00219749	1.6206	5.37733	7.29863
WBGene00020683	0.153985	1.5569	7.28664
WBGene00011293	1.56121	5.87431	7.28193
WBGene00012119	-1.78265	0.323465	7.28193
WBGene00012390	-1.8276	5.6989	7.28193
WBGene00013431	-0.210862	5.80824	7.28193
WBGene00017254	-0.652467	5.69042	7.28193
WBGene00018569	0.409359	0.916643	7.28193
WBGene00019944	-0.198598	0.773186	7.28193
WBGene00020238	2.60791	0.59055	7.28193
WBGene00021278	1.11669	5.866	7.28193
WBGene00021419	-2.42877	2.59279	7.28193
WBGene00022206	-0.942285	5.73906	7.28193
WBGene00022564	1.51677	2.14098	7.28193
WBGene00023492	0.0659463	1.78379	7.28193
WBGene00044345	-1.45817	0.299539	7.28193
WBGene00044923	2.1067	0.239951	7.28193
WBGene00045130	1.45983	1.34587	7.28193
WBGene00195051	7.21991	7.21991	7.28193
WBGene00219915	2.37388	0.297459	7.28193
WBGene00022865	0.715017	2.7168	7.27588
WBGene00009126	-0.0496338	0.821381	7.27179
WBGene00011502	-1.39113	5.06347	7.25835
WBGene00017968	1.58946	3.73868	7.25449
WBGene00012187	-1.98409	5.18103	7.25104
WBGene00012603	1.41989	5.34159	7.25104
WBGene00016211	1.13054	5.1221	7.25104
WBGene00019792	-0.356128	5.26361	7.25104
WBGene00086566	-2.26791	5.1518	7.25104
WBGene00185086	-0.50406	5.33869	7.25104
WBGene00199445	0.49989	5.33809	7.25104
WBGene00020398	0.653614	8.50414	7.22998
WBGene00022219	0.207432	-0.667651	7.22316
WBGene00016624	-3.33519	4.75535	7.21295
WBGene00018837	1.03109	1.63083	7.2087
WBGene00010738	0.555255	1.53524	7.20356
WBGene00013683	0.419705	0.976992	7.20323
WBGene00011309	-0.374432	5.31214	7.20122
WBGene00011754	-0.200264	5.32093	7.20122
WBGene00012616	0.74556	5.3191	7.20122
WBGene00016153	1.37352	5.26131	7.20122
WBGene00017668	4.36637	5.33189	7.20122
WBGene00018623	1.57805	5.02252	7.20122
WBGene00018728	-0.172762	5.32554	7.20122
WBGene00020091	-3.05269	4.94476	7.20122
WBGene00020458	0.682997	5.32044	7.20122
WBGene00043156	-2.15772	5.12352	7.20122
WBGene00044147	1.30751	5.24606	7.20122
WBGene00138724	1.47578	5.27636	7.20122
WBGene00185002	2.33005	4.92053	7.20122
WBGene00196537	1.48265	4.88199	7.20122
WBGene00198426	2.92689	5.09614	7.20122
WBGene00219606	0.270998	5.30147	7.20122
WBGene00021558	1.13374	7.98616	7.19559
WBGene00011916	-1.44748	5.6419	7.18409
WBGene00012481	-2.76085	5.4374	7.18409
WBGene00012820	3.91555	5.7432	7.18409
WBGene00013532	0.0763352	-0.138929	7.18409
WBGene00016190	0.337436	-0.213819	7.18409
WBGene00016333	-0.373743	0.4186	7.18409
WBGene00016380	-0.0945626	-0.749906	7.18409
WBGene00017723	1.37478	5.5955	7.18409
WBGene00017832	-0.494277	3.6213	7.18409
WBGene00018009	-1.03798	1.44886	7.18409
WBGene00018274	0.465236	0.412032	7.18409
WBGene00019170	-0.652933	1.20846	7.18409
WBGene00019703	-2.9893	5.29961	7.18409
WBGene00021648	-3.37535	-0.546572	7.18409
WBGene00022577	1.5336	5.40747	7.18409
WBGene00022628	4.44942	5.76362	7.18409
WBGene00022794	-0.793796	5.70681	7.18409
WBGene00044008	-1.21519	0.667884	7.18409
WBGene00077712	0.240104	-0.0124184	7.18409
WBGene00165269	2.61201	5.44609	7.18409
WBGene00199104	1.37072	5.56328	7.18409
WBGene00202400	1.64716	5.77378	7.18409
WBGene00220087	0.46825	-1.59807	7.18409
WBGene00235158	0.230364	5.6456	7.18409
WBGene00235352	-1.54881	2.20555	7.18409
WBGene00015464	0.796508	1.10693	7.17813
WBGene00018330	0.597439	1.84966	7.17439
WBGene00011043	0.549087	2.3968	7.17255
WBGene00013261	-0.239659	7.98342	7.17041
WBGene00021038	-2.67726	4.79262	7.15152
WBGene00010449	-2.49519	5.03747	7.14898
WBGene00010686	-1.04145	5.20354	7.14898
WBGene00011962	-0.403265	-0.32894	7.14898
WBGene00012192	-3.22384	4.95591	7.14898
WBGene00012574	6.52356	6.52356	7.14898
WBGene00013009	-0.304308	-4.01369	7.14898
WBGene00013043	-1.09755	3.39928	7.14898
WBGene00015466	-4.18055	4.81238	7.14898
WBGene00016200	-0.335612	-0.386374	7.14898
WBGene00016533	-0.754615	5.01103	7.14898
WBGene00018399	-0.590389	5.25312	7.14898
WBGene00019439	0.820807	4.89138	7.14898
WBGene00019522	-0.86215	5.20001	7.14898
WBGene00022372	-3.27176	4.90512	7.14898
WBGene00044305	-1.26414	1.39921	7.14898
WBGene00044707	2.06159	4.89567	7.14898
WBGene00235159	1.65498	4.95321	7.14898
WBGene00044156	-1.03173	5.19514	7.14864
WBGene00020629	-0.108983	3.11613	7.14776
WBGene00020561	3.18667	2.91535	7.14769
WBGene00007702	-3.59465	4.7144	7.14302
WBGene00014505	0.773732	0.405948	7.1378
WBGene00018133	-0.801427	5.08631	7.13385
WBGene00012156	-0.0323171	3.26158	7.12137
WBGene00018160	-1.46711	4.5413	7.11661
WBGene00021469	1.36296	1.44452	7.11637
WBGene00022336	1.30809	1.03717	7.10525
WBGene00019509	-0.64435	5.28768	7.09896
WBGene00009187	-0.40674	2.12619	7.09608
WBGene00010609	-2.90841	3.2026	7.09407
WBGene00011291	-0.839681	5.18545	7.09407
WBGene00012276	-2.97921	4.87963	7.09407
WBGene00012408	2.55726	4.80584	7.09407
WBGene00013862	-2.72177	-3.77993	7.09407
WBGene00017124	-0.965084	5.17577	7.09407
WBGene00017756	-0.171107	4.9962	7.09407
WBGene00017771	0.538624	4.99393	7.09407
WBGene00017861	-0.274948	5.21751	7.09407
WBGene00017951	-1.40839	0.614752	7.09407
WBGene00019909	-1.93981	5.07967	7.09407
WBGene00022374	1.20026	5.18564	7.09407
WBGene00044280	-2.14312	5.05661	7.09407
WBGene00045387	-0.788026	1.3782	7.09407
WBGene00077453	-0.856774	5.14222	7.09407
WBGene00077594	-0.744411	5.18668	7.09407
WBGene00015362	-1.05628	4.9816	7.08333
WBGene00022160	1.65237	1.43638	7.07946
WBGene00012178	-0.161889	0.0481603	7.07643
WBGene00012182	-1.24373	-0.884907	7.07643
WBGene00015082	3.53082	5.5518	7.07643
WBGene00016412	-0.375915	0.0879318	7.07643
WBGene00016513	-2.20054	0.435657	7.07643
WBGene00017422	-1.40787	-0.836136	7.07643
WBGene00018356	-0.399992	0.896756	7.07643
WBGene00018928	0.591381	0.339709	7.07643
WBGene00019612	-0.737092	-1.14429	7.07643
WBGene00020665	-2.87141	5.19383	7.07643
WBGene00044526	-0.679301	5.49035	7.07643
WBGene00170028	3.79214	5.61979	7.07643
WBGene00175035	0.927534	5.69374	7.07643
WBGene00235333	2.06119	5.22933	7.07643
WBGene00011948	4.03378	2.06368	7.07237
WBGene00019113	0.292978	2.39395	7.06717
WBGene00020697	-0.202129	5.0082	7.05065
WBGene00013083	1.60151	7.03873	7.05053
WBGene00020031	0.362516	1.05935	7.04732
WBGene00013331	1.92804	2.20515	7.04629
WBGene00014955	-0.381	5.22515	7.04625
WBGene00011593	1.00085	5.12906	7.03621
WBGene00012858	0.21823	5.15393	7.03621
WBGene00016390	-1.66967	5.04195	7.03621
WBGene00016428	-1.19092	5.10297	7.03621
WBGene00018851	0.00486981	5.16655	7.03621
WBGene00018865	3.20806	5.03571	7.03621
WBGene00020482	-0.409923	5.14435	7.03621
WBGene00020633	0.375424	0.0953339	7.03621
WBGene00021131	-2.57477	4.94115	7.03621
WBGene00021853	0.113765	5.15529	7.03621
WBGene00022891	0.218736	5.16885	7.03621
WBGene00023427	3.53387	5.10608	7.03621
WBGene00167814	6.3772	6.3772	7.03621
WBGene00173462	1.94441	4.77848	7.03621
WBGene00185078	-2.6373	4.93491	7.03621
WBGene00202035	6.3772	6.3772	7.03621
WBGene00219865	6.3772	6.3772	7.03621
WBGene00235385	0.369182	5.05997	7.03621
WBGene00011175	0.733222	3.24072	7.02618
WBGene00020340	0.348817	1.50482	7.02439
WBGene00012002	-0.184652	1.58535	7.02415
WBGene00018064	0.238879	2.10849	7.01734
WBGene00020083	1.10661	8.19803	7.0173
WBGene00017841	1.1513	2.66358	7.01183
WBGene00017098	0.123033	5.93041	7.01141
WBGene00014153	-1.01005	1.92485	6.99558
WBGene00020237	2.97352	1.20028	6.99415
WBGene00044737	0.217377	1.18941	6.99245
WBGene00013327	-0.751508	5.05847	6.9751
WBGene00014063	1.13037	4.82419	6.9751
WBGene00015040	1.34523	5.03812	6.9751
WBGene00017024	2.09149	4.68197	6.9751
WBGene00018015	-1.30884	1.38544	6.9751
WBGene00018067	-0.0219496	5.09409	6.9751
WBGene00018174	-0.730385	5.06608	6.9751
WBGene00019230	-0.792036	5.05404	6.9751
WBGene00019380	-1.45189	-1.94441	6.9751
WBGene00019639	0.281357	5.10567	6.9751
WBGene00077500	-0.530976	5.05059	6.9751
WBGene00077515	1.0895	5.06267	6.9751
WBGene00195435	1.57412	4.6084	6.9751
WBGene00201201	1.88186	4.71593	6.9751
WBGene00201473	0.178355	5.0117	6.9751
WBGene00202493	0.943868	4.84424	6.9751
WBGene00012936	-1.33954	6.13204	6.97351
WBGene00015249	-0.0676958	1.72965	6.96949
WBGene00022402	-1.6077	7.4953	6.96742
WBGene00011984	-0.858079	4.77087	6.96715
WBGene00011871	-1.46653	7.94137	6.96665
WBGene00013489	0.716961	1.02707	6.96078
WBGene00018898	0.0929691	1.17593	6.96012
WBGene00019354	0.0718672	0.909234	6.95728
WBGene00011026	-3.0643	0.516689	6.95687
WBGene00011725	1.20662	5.54311	6.95687
WBGene00011872	-0.0253603	-1.68557	6.95687
WBGene00012421	-0.866231	-0.509623	6.95687
WBGene00012710	0.373172	5.55229	6.95687
WBGene00012795	2.09593	5.45527	6.95687
WBGene00015977	0.282562	5.35326	6.95687
WBGene00016549	-1.68429	0.467615	6.95687
WBGene00016920	-0.79513	5.48903	6.95687
WBGene00017413	1.2705	5.46712	6.95687
WBGene00017919	0.374982	1.31348	6.95687
WBGene00018204	-0.38054	5.46533	6.95687
WBGene00018366	-1.01834	5.43496	6.95687
WBGene00018486	1.97504	-0.505477	6.95687
WBGene00019352	0.109828	1.22517	6.95687
WBGene00019478	-2.85536	0.750053	6.95687
WBGene00021052	1.8836	1.45664	6.95687
WBGene00021248	0.292393	-0.10359	6.95687
WBGene00021410	0.741782	5.54694	6.95687
WBGene00022469	-1.59073	0.320169	6.95687
WBGene00022474	-1.31005	0.851365	6.95687
WBGene00045208	1.10739	5.3363	6.95687
WBGene00050944	-0.422718	-0.618852	6.95687
WBGene00019743	-0.316692	2.46934	6.94817
WBGene00012826	-0.26925	1.23179	6.93298
WBGene00017965	0.712076	4.89232	6.93298
WBGene00219835	-3.09627	4.54973	6.93298
WBGene00015413	-0.716462	1.05217	6.93111
WBGene00016934	0.198626	2.47771	6.92613
WBGene00011878	-0.705844	5.0121	6.91035
WBGene00016038	-1.48408	4.89397	6.91035
WBGene00016421	-2.09444	4.81222	6.91035
WBGene00017984	-2.06011	-0.711657	6.91035
WBGene00044932	-1.05677	4.99553	6.91035
WBGene00086553	0.862303	5.01526	6.91035
WBGene00168304	0.668871	5.01395	6.91035
WBGene00197416	3.38801	4.96021	6.91035
[truncated: 44,746 more rows]
